# Supplementary material for: Synthesis, crystal structure and charge-distribution validation of β-Na4Cu(MoO4)3 adopting the alluadite structure-type
Source: Acta Crystallogr E Crystallogr Commun. 2016 Jul 12;72(Pt 8):1103–7. doi: 10.1107/S2056989016010367 (PMC4971850; doi:10.1107/S2056989016010367)
Supplement: Supplementary file 1 [file e-72-01103-sup1.cif]

##############################################################################
#                                                                            #
# This CIF contains the data in a paper accepted for publication in          #
# Acta Crystallographica Section E. It conforms to the requirements of       #
# Notes for Authors for Acta Crystallographica Section E, and has been       #
# peer reviewed under the auspices of the IUCr Commission on Journals.       #
#                                                                            #
# Full details of the Crystallographic Information File format               #
# are given in the paper "The Crystallographic Information File (CIF):       #
# a New Standard Archive File for Crystallography" by S. R. Hall, F. H.      #
# Allen and I. D. Brown [Acta Cryst. (1991), A47, 655-685].                  #
#                                                                            #
# The current version of the core CIF dictionary is obtainable from          #
# ftp://ftp.iucr.org/pub/cif_core.dic.                                       #
#                                                                            #
# Software is freely available for graphical display of the structure(s)     #
# in this CIF. For information consult the CIF software page                 #
# http://www.iucr.org/resources/cif/software.                                #
#                                                                            #
# This file may be used for bona fide research purposes within the           #
# scientific community so long as proper attribution is given to the journal # 
# article from which it was obtained.                                        #
#                                                                            #
##############################################################################
data_I
_database_code_depnum_ccdc_archive 'CCDC 1487800'
_audit_creation_method     'SHELXL-2014/7'
_journal_date_recd_electronic     2016-06-09
_journal_date_accepted     2016-06-27
_journal_name_full     'Acta Crystallographica, Section E'
_journal_year     2016
_journal_volume     72
_journal_issue      8
_journal_page_first     1103
_journal_page_last     1107
_journal_paper_category     GI
_journal_paper_doi     10.1107/S2056989016010367
_journal_coeditor_code     PJ2032
_publ_contact_author_name     '  Pr. M. F. Zid'
_publ_contact_author_address
;
Laboratoire de Mat\'eriaux et Cristallochimie
Facult\'e des Sciences de Tunis
Universit\'e de Tunis El Manar
2092 El Manar Tunis
Tunisia
;
_publ_contact_author_email     faouzi.zid@fst.rnu.tn
_publ_contact_author_fax     '216 71 88 34 24'
_publ_contact_author_phone     '216 71 87 26 00'
_publ_section_title
;
Synthesis, crystal structure and charge-distribution validation of
\b-Na~4~Cu(MoO~4~)~3~ alluaudite-type
;
loop_
    _publ_author_name
    _publ_author_footnote
    _publ_author_address
    'Dridi, Wassim' .
;
Laboratoire de Mat\'eriaux et Cristallochimie
Facult\'e des Sciences de Tunis
Universit\'e de Tunis El Manar
2092 El Manar Tunis
Tunisia
;
    'Zid, Mohamed Faouzi' .
;
Laboratoire de Mat\'eriaux et Cristallochimie
Facult\'e des Sciences de Tunis
Universit\'e de Tunis El Manar
2092 El Manar Tunis
Tunisia
;
_publ_section_synopsis
;
A new variety of tetrasodium copper(II) tris[molybdate(VI)] is characterized by
the presence of infinite layers of composition (Cu1/Na1)~2~Mo~3~O~14~ parallel
to the (100) plane, which are linked by MoO~4~ tetrahedra, forming a
three-dimensional framework containing two types of hexagonal tunnels in which
Na^+^ cations reside.
;
_chemical_name_systematic
;
Tetrasodium copper(II) tris[molybdate(VI)]
;
_chemical_formula_moiety     'Cu Mo3 Na O12, 3(Na)'
_chemical_formula_sum     'Cu Mo3 Na4 O12'
_chemical_formula_structural     'Na~4~Cu(MoO~4~)~3~'
_chemical_formula_iupac     'Na4 Cu (Mo O4)3'
_chemical_formula_weight     635.32
_chemical_melting_point     ?
_shelx_space_group_comment
;
The symmetry employed for this shelxl refinement is uniquely defined
by the following loop, which should always be used as a source of
symmetry information in preference to the above space-group names.
They are only intended as comments.
;
_space_group_crystal_system     monoclinic
_space_group_name_H-M_alt     'C 2/c'
_space_group_name_Hall     '-C 2yc'
loop_
    _space_group_symop_operation_xyz
    'x, y, z'
    '-x, y, -z+1/2'
    'x+1/2, y+1/2, z'
    '-x+1/2, y+1/2, -z+1/2'
    '-x, -y, -z'
    'x, -y, z-1/2'
    '-x+1/2, -y+1/2, -z'
    'x+1/2, -y+1/2, z-1/2'
_cell_length_a     12.5318(9)
_cell_length_b     13.8181(9)
_cell_length_c     7.1159(7)
_cell_angle_alpha     90
_cell_angle_beta     111.95(2)
_cell_angle_gamma     90
_cell_volume     1142.9(2)
_cell_formula_units_Z     4
_cell_measurement_reflns_used     25
_cell_measurement_theta_min     10
_cell_measurement_theta_max     15
_cell_measurement_temperature     298(2)
_exptl_crystal_description     prism
_exptl_crystal_colour     green
_exptl_crystal_size_max     0.28
_exptl_crystal_size_mid     0.22
_exptl_crystal_size_min     0.18
_exptl_crystal_density_diffrn     3.692
_exptl_crystal_density_meas     ?
_exptl_crystal_density_method     ?
_exptl_crystal_F_000     1180
_exptl_absorpt_coefficient_mu     5.262
_exptl_absorpt_correction_type     psi-scan
_exptl_absorpt_process_details
;
(North <i>et al.</i>, 1968)
;
_exptl_absorpt_correction_T_min     0.2240
_exptl_absorpt_correction_T_max     0.3869
_diffrn_ambient_temperature     298(2)
_diffrn_radiation_type     MoK\a
_diffrn_radiation_wavelength     0.71073
_diffrn_measurement_device_type     'Enraf--Nonius CAD-4'
_diffrn_measurement_method     \w/2\q
_diffrn_detector_area_resol_mean     ?
_diffrn_reflns_number     2678
_diffrn_reflns_av_R_equivalents     0.0301
_diffrn_reflns_theta_min     2.290
_diffrn_reflns_theta_max     26.947
_diffrn_reflns_theta_full     25.242
_diffrn_measured_fraction_theta_max     1.000
_diffrn_measured_fraction_theta_full     1.000
_diffrn_reflns_limit_h_min     -15
_diffrn_reflns_limit_h_max     15
_diffrn_reflns_limit_k_min     -1
_diffrn_reflns_limit_k_max     17
_diffrn_reflns_limit_l_min     -9
_diffrn_reflns_limit_l_max     9
_refine_special_details     ?
_reflns_number_total     1238
_reflns_number_gt     1208
_reflns_threshold_expression     'I > 2\s(I)'
_refine_ls_structure_factor_coef     Fsqd
_refine_ls_matrix_type     full
_refine_ls_R_factor_all     0.0242
_refine_ls_R_factor_gt     0.0229
_refine_ls_wR_factor_gt     0.0573
_refine_ls_wR_factor_ref     0.0579
_refine_ls_goodness_of_fit_ref     1.174
_refine_ls_restrained_S_all     1.174
_refine_ls_number_reflns     1238
_refine_ls_number_parameters     104
_refine_ls_number_restraints     0
_refine_ls_weighting_scheme     calc
_refine_ls_weighting_details
              'w=1/[\s^2^(Fo^2^)+(0.0173P)^2^+5.2182P] where P=(Fo^2^+2Fc^2^)/3'
_atom_sites_solution_primary     ?
_atom_sites_solution_secondary     ?
_refine_ls_shift/su_max     0.001
_refine_ls_shift/su_mean     0.000
_refine_diff_density_max     0.798
_refine_diff_density_min     -0.723
_refine_ls_extinction_method
;
SHELXL2014 (Sheldrick, 2015)
;
_refine_ls_extinction_coef     0.00081(11)
_refine_ls_extinction_expression
                                  'Fc^*^=kFc[1+0.001xFc^2^\l^3^/sin(2\q)]^-1/4^'
loop_
    _atom_type_symbol
    _atom_type_description
    _atom_type_scat_dispersion_real
    _atom_type_scat_dispersion_imag
    _atom_type_scat_source
    'O' 'O' 0.0106 0.0060
                         'International Tables Vol C Tables 4.2.6.8 and 6.1.1.4'
    'Na' 'Na' 0.0362 0.0249
                         'International Tables Vol C Tables 4.2.6.8 and 6.1.1.4'
    'Cu' 'Cu' 0.3201 1.2651
                         'International Tables Vol C Tables 4.2.6.8 and 6.1.1.4'
    'Mo' 'Mo' -1.6832 0.6857
                         'International Tables Vol C Tables 4.2.6.8 and 6.1.1.4'
_computing_data_collection
;
CAD-4 EXPRESS (Duisenberg, 1992)
;
_computing_cell_refinement
;
CAD-4 EXPRESS (Duisenberg, 1992)
;
_computing_data_reduction
;
XCAD4 (Harms & Wocadlo, 1995)
;
_computing_structure_solution
;
SHELXS97 (Sheldrick, 2008)
;
_computing_structure_refinement
;
SHELXL2014 (Sheldrick, 2015)
;
_computing_molecular_graphics
;
DIAMOND (Brandenburg & Putz, 2001)
;
_computing_publication_material
;
WinGX (Farrugia, 2012) and publCIF (Westrip, 2010)
;
loop_
    _atom_site_type_symbol
    _atom_site_label
    _atom_site_fract_x
    _atom_site_fract_y
    _atom_site_fract_z
    _atom_site_U_iso_or_equiv
    _atom_site_adp_type
    _atom_site_calc_flag
    _atom_site_occupancy
    _atom_site_disorder_assembly
    _atom_site_disorder_group
    Mo Mo1 0.72812(2) 0.10879(2) 0.11920(4) 0.01991(12) Uani d 1 . .
    Mo Mo2 0.48085(7) 0.28610(4) 0.2400(3) 0.0133(3) Uani d 0.5 . .
    Cu Cu1 0.70643(5) 0.16100(5) 0.61691(9) 0.01741(16) Uani d 0.5 . .
    Na Na1 0.70643(5) 0.16100(5) 0.61691(9) 0.01741(16) Uani d 0.5 . .
    Na Na2 0.5000 0.0169(3) 0.2500 0.0482(8) Uani d 1 . .
    Na Na3 0.0000 0.0000 0.0000 0.0299(5) Uani d 1 . .
    Na Na4 0.5000 0.26934(16) 0.7500 0.0219(4) Uani d 1 . .
    O O1 0.8745(2) 0.0849(2) 0.1859(4) 0.0292(6) Uani d 1 . .
    O O2 0.6715(2) 0.1702(2) 0.8852(4) 0.0337(6) Uani d 1 . .
    O O3 0.5390(2) 0.2147(2) 0.4714(4) 0.0247(6) Uani d 1 . .
    O O4 0.3657(5) 0.3629(6) 0.2376(11) 0.0239(10) Uani d 0.5 . .
    O O41 0.4153(5) 0.3707(6) 0.2551(11) 0.0239(10) Uani d 0.5 . .
    O O5 0.6504(3) -0.0001(2) 0.0904(5) 0.0346(7) Uani d 1 . .
    O O6 0.7095(3) 0.1754(2) 0.3178(5) 0.0373(7) Uani d 1 . .
loop_
    _atom_site_aniso_label
    _atom_site_aniso_U_11
    _atom_site_aniso_U_22
    _atom_site_aniso_U_33
    _atom_site_aniso_U_12
    _atom_site_aniso_U_13
    _atom_site_aniso_U_23
    Mo1 0.01593(17) 0.02069(18) 0.01973(18) 0.00034(10) 0.00275(11) -0.00104(11)
    Mo2 0.0147(8) 0.0162(2) 0.0079(4) 0.0004(2) 0.0032(6) 0.0000(3)
    Cu1 0.0227(3) 0.0219(3) 0.0093(3) -0.0007(3) 0.0079(2) 0.0006(2)
    Na1 0.0227(3) 0.0219(3) 0.0093(3) -0.0007(3) 0.0079(2) 0.0006(2)
    Na2 0.0217(11) 0.098(3) 0.0203(11) 0.000 0.0031(9) 0.000
    Na3 0.0397(12) 0.0224(10) 0.0179(9) -0.0013(10) -0.0004(9) -0.0006(9)
    Na4 0.0225(9) 0.0270(11) 0.0189(9) 0.000 0.0110(7) 0.000
    O1 0.0187(12) 0.0341(15) 0.0307(14) 0.0037(11) 0.0044(10) 0.0072(12)
    O2 0.0268(14) 0.0330(16) 0.0327(15) 0.0083(12) 0.0011(12) 0.0017(13)
    O3 0.0275(13) 0.0335(15) 0.0160(12) -0.0003(12) 0.0113(10) 0.0011(11)
    O4 0.017(3) 0.0250(18) 0.0238(18) 0.005(3) 0.001(3) -0.0039(16)
    O41 0.017(3) 0.0250(18) 0.0238(18) 0.005(3) 0.001(3) -0.0039(16)
    O5 0.0357(15) 0.0279(14) 0.0410(17) -0.0059(13) 0.0152(13) 0.0005(13)
    O6 0.0305(14) 0.0398(17) 0.0385(17) 0.0010(14) 0.0095(13) -0.0084(14)
_geom_special_details
;
 All esds (except the esd in the dihedral angle between two l.s. planes)
 are estimated using the full covariance matrix.  The cell esds are taken
 into account individually in the estimation of esds in distances, angles
 and torsion angles; correlations between esds in cell parameters are only
 used when they are defined by crystal symmetry.  An approximate (isotropic)
 treatment of cell esds is used for estimating esds involving l.s. planes.
;
loop_
    _geom_bond_atom_site_label_1
    _geom_bond_atom_site_label_2
    _geom_bond_site_symmetry_2
    _geom_bond_distance
    _geom_bond_publ_flag
    Mo1 O1 . 1.746(3) y
    Mo1 O5 . 1.762(3) y
    Mo1 O2 1_554 1.764(3) y
    Mo1 O6 . 1.774(3) y
    Mo2 Mo2 2_655 0.447(2) y
    Mo2 O41 . 1.456(7) y
    Mo2 O3 2_655 1.738(3) y
    Mo2 O41 2_655 1.740(7) y
    Mo2 O4 . 1.787(7) y
    Mo2 O3 . 1.822(3) y
    Mo2 O4 2_655 2.150(6) y
    Cu1 O4 8_556 1.884(6) y
    Cu1 O3 . 2.098(3) y
    Cu1 O2 . 2.116(3) y
    Cu1 O6 . 2.152(3) y
    Cu1 O5 6_556 2.317(3) y
    Cu1 O6 7_656 2.464(4) y
    Cu1 O41 8_556 2.467(4) y
    Na2 O5 5_655 2.462(3) y
    Na2 O5 6_556 2.462(3) y
    Na2 O5 . 2.549(3) y
    Na2 O5 2_655 2.549(3) y
    Na3 O41 8_455 2.443(7) y
    Na3 O41 4_545 2.443(7) y
    Na3 O1 6_455 2.493(3) y
    Na3 O1 2_655 2.493(3) y
    Na3 O1 5_655 2.675(3) y
    Na3 O1 1_455 2.675(3) y
    Na3 O4 8_455 2.749(7) y
    Na3 O4 4_545 2.749(7) y
    Na3 O41 7 3.008(7) y
    Na3 O41 3_445 3.008(7) y
    Na4 O3 . 2.337(2) y
    Na4 O3 2_656 2.337(2) y
    Na4 O2 . 2.424(3) y
    Na4 O2 2_656 2.424(3) y
    Na4 O1 7_656 2.490(4) y
    Na4 O1 8_456 2.490(4) y
loop_
    _geom_angle_atom_site_label_1
    _geom_angle_atom_site_label_2
    _geom_angle_atom_site_label_3
    _geom_angle_site_symmetry_1
    _geom_angle_site_symmetry_3
    _geom_angle
    _geom_angle_publ_flag
    O1 Mo1 O5 . . 110.42(15) ?
    O1 Mo1 O2 . 1_554 111.01(14) ?
    O5 Mo1 O2 . 1_554 106.95(15) ?
    O1 Mo1 O6 . . 108.63(14) ?
    O5 Mo1 O6 . . 107.69(15) ?
    O2 Mo1 O6 1_554 . 112.08(15) ?
    O3 Mo2 O4 2_655 . 118.4(2) ?
    O3 Mo2 O3 2_655 . 110.75(17) ?
    O4 Mo2 O3 . . 112.3(3) ?
    O3 Mo2 O4 2_655 2_655 100.3(2) ?
    O4 Mo2 O4 . 2_655 113.9(4) ?
    O3 Mo2 O4 . 2_655 99.0(2) ?
    O4 Cu1 O3 8_556 . 168.8(2) ?
    O4 Cu1 O2 8_556 . 98.1(2) ?
    O3 Cu1 O2 . . 85.28(10) ?
    O4 Cu1 O6 8_556 . 93.4(2) ?
    O3 Cu1 O6 . . 82.16(11) ?
    O2 Cu1 O6 . . 166.61(12) ?
    O4 Cu1 O5 8_556 6_556 96.1(2) ?
    O3 Cu1 O5 . 6_556 94.73(11) ?
    O2 Cu1 O5 . 6_556 88.43(12) ?
    O6 Cu1 O5 . 6_556 97.18(12) ?
    O6 Cu1 O2 7_656 . 89.55(14) ?
    O6 Cu1 O4 7_656 8_556 76.78(15) ?
    O6 Cu1 O5 7_656 6_556 172.13(15) ?
    O6 Cu1 O6 7_656 . 86.42(14) ?
    O6 Cu1 O3 7_656 . 92.66(12) ?
_shelx_hkl_file
;
 -15   5   4  920.85   37.09   1-0.00198-0.75418 0.91373-0.65671 0.37595-0.28814
 -15   5   3  337.43   16.94   1-0.06160-0.73482 0.93319-0.67616 0.30519-0.32506
 -15   5   2  196.53   13.13   1-0.11906-0.71761 0.94618-0.68914 0.23439-0.36196
 -15   3   5  976.17   27.68   1-0.04114-0.67477 0.89074-0.73661 0.40427-0.20875
 -15   3   4   -3.19    7.00   1-0.10214-0.65403 0.91068-0.75654 0.33288-0.24505
 -15   3   3  327.77   15.70   1-0.15995-0.63647 0.92406-0.76991 0.26197-0.28183
 -15   3   2  191.77   13.00   1-0.21461-0.62208 0.93159-0.77741 0.19167-0.31921
 -15   3   1  557.01   20.83   1-0.26622-0.61072 0.93378-0.77959 0.12199-0.35722
 -15   1   6  265.17   14.85   1-0.10105-0.57461 0.86305-0.81181 0.42107-0.11785
 -15   1   5  215.05   13.09   1-0.16219-0.55373 0.88206-0.83080 0.34944-0.15391
 -15   1   4  636.56   21.84   1-0.21898-0.53720 0.89473-0.84345 0.27894-0.19110
 -15   1   3  521.65   19.83   1-0.27179-0.52465 0.90190-0.85061 0.20952-0.22937
 -15   1   2  176.56   12.11   1-0.32098-0.51572 0.90419-0.85288 0.14111-0.26864
 -15   1   1  745.70   23.59   1-0.36689-0.51007 0.90200-0.85068 0.07360-0.30882
 -15  -1   6  249.23   15.23   1-0.24514-0.43053 0.84293-0.89456 0.35236-0.04912
 -15  -1   5  212.11   12.45   1-0.29830-0.41763 0.85409-0.90570 0.28346-0.08791
 -15  -1   4  569.44   20.29   1-0.34697-0.40922 0.86050-0.91209 0.21604-0.12818
 -15  -1   3  508.16   19.62   1-0.39177-0.40468 0.86270-0.91428 0.14988-0.16970
 -15  -1   2  181.97   12.57   1-0.43321-0.40350 0.86105-0.91261 0.08476-0.21227
 -15  -1   1  748.72   23.58   1-0.47170-0.40527 0.85574-0.90729 0.02052-0.25572
 -14   0   7    2.70    5.14   1-0.04953-0.52473 0.83703-0.83723 0.48672-0.05294
 -14   0   6 1062.25   27.39   1-0.11972-0.49480 0.86224-0.86243 0.41152-0.08543
 -14   0   5    2.88    3.10   1-0.18324-0.47154 0.87965-0.87982 0.33839-0.11999
 -14   0   4  232.73   13.56   1-0.24096-0.45408 0.89074-0.89090 0.26713-0.15642
 -14   0   3   -8.16    5.41   1-0.29368-0.44162 0.89655-0.89669 0.19751-0.19449
 -14   0   2  450.71   17.42   1-0.34208-0.43348 0.89773-0.89785 0.12931-0.23398
 -14   0   1    6.03    2.42   1-0.38671-0.42910 0.89473-0.89484 0.06231-0.27467
 -14   0   0  893.30   25.42   1-0.42804-0.42804 0.88782-0.88791-0.00367-0.31637
 -14   0  -1   16.66    5.92   1-0.46641-0.42992 0.87714-0.87722-0.06880-0.35893
 -14   2   6   26.04    3.28   1 0.02870-0.64321 0.86263-0.75994 0.47899-0.15291
 -14   2   5  684.64   21.97   1-0.04067-0.61410 0.89062-0.78792 0.40470-0.18632
 -14   2   4   13.06    5.54   1-0.10539-0.58963 0.91045-0.80773 0.33137-0.22068
 -14   2   3 1236.91   27.91   1-0.16564-0.56965 0.92335-0.82062 0.25913-0.25613
 -14   2   2  525.43   17.98   1-0.22169-0.55385 0.93027-0.82752 0.18800-0.29268
 -14   2   1 1001.27   25.52   1-0.27391-0.54190 0.93189-0.82912 0.11791-0.33027
 -14   2   0   47.65    4.81   1-0.32261-0.53345 0.92868-0.82590 0.04877-0.36883
 -14   4   6  169.42   12.42   1 0.14740-0.76189 0.84722-0.64166 0.52836-0.20230
 -14   4   5    6.82    5.44   1 0.07858-0.73334 0.88438-0.67881 0.45597-0.23760
 -14   4   4  516.33   18.87   1 0.01212-0.70714 0.91268-0.70709 0.38324-0.27256
 -14   4   3  306.69   14.83   1-0.05142-0.68385 0.93313-0.72753 0.31063-0.30764
 -14   4   2  893.93   24.70   1-0.11182-0.66371 0.94662-0.74100 0.23841-0.34311
 -14   4   1    5.34    2.82   1-0.16903-0.64676 0.95386-0.74822 0.16674-0.37912
 -14   4   0  168.29   11.90   1-0.22312-0.63293 0.95541-0.74977 0.09567-0.41574
 -14   6   5  428.33   18.89   1 0.17177-0.82652 0.87018-0.56174 0.49242-0.27406
 -14   6   4   16.49    6.47   1 0.10761-0.80262 0.90491-0.59646 0.42200-0.31134
 -14   6   3  761.03   23.55   1 0.04444-0.77971 0.93174-0.62327 0.35071-0.34773
 -14   6   2  787.92   24.02   1-0.01708-0.75845 0.95128-0.64279 0.27898-0.38369
 -14   6   1  442.82   18.52   1-0.07654-0.73924 0.96407-0.65557 0.20712-0.41952
 -14   8   4    8.27    6.96   1 0.18107-0.87607 0.89347-0.48215 0.44877-0.33811
 -14   8   3  425.34   18.98   1 0.12075-0.85600 0.92476-0.51342 0.37972-0.37676
 -14   8   2  506.57   20.13   1 0.06056-0.83607 0.94898-0.53763 0.30951-0.41423
 -13   9   5   12.52    3.14   1 0.33905-0.93263 0.82138-0.35863 0.55208-0.31089
 -13   9   4 1919.73   38.02   1 0.28076-0.91460 0.86704-0.40427 0.48662-0.35311
 -13   9   3   11.14    7.16   1 0.22042-0.89452 0.90541-0.44263 0.41881-0.39299
 -13   9   2   65.89    5.67   1 0.15913-0.87349 0.93649-0.47369 0.34923-0.43110
 -13   9   1   65.77    5.93   1 0.09777-0.85238 0.96041-0.49760 0.27836-0.46792
 -13   7   6    4.15    6.77   1 0.34630-0.89963 0.78740-0.42753 0.60237-0.25348
 -13   7   5  949.68   26.87   1 0.28309-0.87668 0.83971-0.47982 0.53554-0.29434
 -13   7   4   13.38    6.08   1 0.21814-0.85199 0.88331-0.52341 0.46629-0.33277
 -13   7   3  111.89    8.11   1 0.15286-0.82697 0.91845-0.55854 0.39537-0.36954
 -13   7   2  157.69   11.11   1 0.08828-0.80265 0.94556-0.58563 0.32340-0.40525
 -13   7   1 1350.66   30.70   1 0.02513-0.77976 0.96515-0.60520 0.25084-0.44038
 -13   7   0   12.90    6.19   1-0.03612-0.75877 0.97774-0.61778 0.17802-0.47526
 -13   5   7  249.14   15.64   1 0.34343-0.85651 0.75406-0.49708 0.64757-0.19097
 -13   5   6   76.06    6.20   1 0.27321-0.82655 0.81339-0.55639 0.57836-0.22945
 -13   5   5   12.40    6.05   1 0.20203-0.79563 0.86191-0.60490 0.50676-0.26554
 -13   5   4  473.01   17.66   1 0.13166-0.76552 0.90034-0.64331 0.43380-0.30026
 -13   5   3  633.44   19.91   1 0.06326-0.73738 0.92961-0.67257 0.36024-0.33439
 -13   5   2    9.88    5.54   1-0.00247-0.71191 0.95067-0.69361 0.28661-0.36845
 -13   5   1    4.52    4.66   1-0.06519-0.68945 0.96437-0.70730 0.21324-0.40277
 -13   5   0 1856.40   35.16   1-0.12475-0.67014 0.97144-0.71435 0.14032-0.43753
 -13   5  -1  447.74   18.57   1-0.18119-0.65397 0.97246-0.71535 0.06795-0.47285
 -13   3   7  142.56   10.23   1 0.24664-0.75973 0.78974-0.63562 0.61305-0.15644
 -13   3   6  911.82   25.16   1 0.16724-0.72059 0.84214-0.68801 0.53790-0.18897
 -13   3   5  331.41   14.94   1 0.09082-0.68444 0.88232-0.72818 0.46213-0.22089
 -13   3   4  579.05   18.77   1 0.01847-0.65234 0.91209-0.75793 0.38662-0.25307
 -13   3   3  363.64   14.93   1-0.04943-0.62470 0.93304-0.77887 0.31185-0.28599
 -13   3   2  139.65   10.65   1-0.11285-0.60154 0.94648-0.79229 0.23807-0.31990
 -13   3   1 1561.12   30.49   1-0.17199-0.58266 0.95341-0.79920 0.16535-0.35486
 -13   3  -1  632.26   21.41   1-0.27858-0.55659 0.95053-0.79629 0.02297-0.42787
 -13   1   7 1112.49   28.18   1 0.10521-0.61832 0.82418-0.77294 0.55532-0.09869
 -13   1   6   43.42    3.33   1 0.02280-0.57616 0.86314-0.81188 0.47625-0.12731
 -13   1   5   61.61    4.62   1-0.05232-0.54131 0.89078-0.83951 0.39894-0.15769
 -13   1   4 1106.35   25.74   1-0.12059-0.51330 0.90955-0.85826 0.32360-0.19004
 -13   1   3  928.49   22.93   1-0.18272-0.49142 0.92117-0.86987 0.25016-0.22428
 -13   1   2  519.77   17.21   1-0.23946-0.47494 0.92684-0.87552 0.17845-0.26026
 -13   1   1  179.64   10.71   1-0.29148-0.46318 0.92738-0.87605 0.10827-0.29777
 -13   1   0 1077.35   26.12   1-0.33938-0.45554 0.92334-0.87199 0.03941-0.33660
 -13   1  -1  619.49   20.52   1-0.38363-0.45155 0.91505-0.86368-0.02833-0.37655
 -13   1  -2  119.17    9.19   1-0.42464-0.45080 0.90270-0.85132-0.09510-0.41746
 -13  -1   7 1054.21   27.58   1-0.08390-0.42922 0.83748-0.88911 0.46930-0.01266
 -13  -1   6   47.45    3.88   1-0.15721-0.39617 0.85961-0.91122 0.39195-0.04300
 -13  -1   5   61.00    4.89   1-0.22138-0.37226 0.87414-0.92574 0.31798-0.07671
 -13  -1   4 1115.12   25.49   1-0.27822-0.35567 0.88283-0.93441 0.24675-0.11317
 -13  -1   3  953.29   22.78   1-0.32915-0.34500 0.88674-0.93831 0.17772-0.15183
 -13  -1   2  541.90   17.76   1-0.37522-0.33919 0.88654-0.93809 0.11048-0.19227
 -13  -1   1  171.50   10.31   1-0.41722-0.33745 0.88259-0.93413 0.04467-0.23415
 -13  -1   0 1050.45   25.69   1-0.45576-0.33917 0.87513-0.92665-0.01997-0.27720
 -13  -1  -1  566.91   20.50   1-0.49127-0.34392 0.86423-0.91574-0.08366-0.32120
 -13  -1  -2  127.56    8.77   1-0.52411-0.35134 0.84992-0.90141-0.14657-0.36598
 -12   0   8  166.85   12.46   1 0.19698-0.60868 0.76974-0.76994 0.63670-0.04952
 -12   0   7   -4.19    5.03   1 0.09176-0.54373 0.82669-0.82687 0.54904-0.06955
 -12   0   6  208.77   12.26   1-0.00054-0.49169 0.86515-0.86532 0.46479-0.09298
 -12   0   5    3.87    4.16   1-0.08116-0.45132 0.89073-0.89088 0.38428-0.12016
 -12   0   4  867.49   21.24   1-0.15194-0.42080 0.90703-0.90717 0.30721-0.15078
 -12   0   3    1.75    4.08   1-0.21461-0.39839 0.91633-0.91645 0.23309-0.18435
 -12   0   2 4142.69   44.33   1-0.27060-0.38266 0.92004-0.92015 0.16142-0.22037
 -12   0   1   25.41    2.50   1-0.32106-0.37245 0.91903-0.91913 0.09177-0.25840
 -12   0   0  208.24   11.52   1-0.36689-0.36689 0.91386-0.91394 0.02378-0.29810
 -12   0  -1    5.82    5.16   1-0.40876-0.36528 0.90484-0.90491-0.04286-0.33915
 -12   0  -2 1313.44   29.97   1-0.44720-0.36709 0.89212-0.89217-0.10838-0.38132
 -12   0  -3    8.02    4.63   1-0.48262-0.37193 0.87574-0.87577-0.17299-0.42440
 -12   2   8    4.23    5.99   1 0.36594-0.77763 0.70251-0.59985 0.70284-0.11567
 -12   2   7   15.59    2.85   1 0.27115-0.72310 0.78012-0.67744 0.62420-0.14471
 -12   2   6  475.58   16.87   1 0.17942-0.67164 0.83875-0.73605 0.54379-0.17200
 -12   2   5 1762.07   31.48   1 0.09348-0.62595 0.88177-0.77905 0.46361-0.19950
 -12   2   4  195.26   10.48   1 0.01426-0.58699 0.91233-0.80960 0.38471-0.22829
 -12   2   3  258.13   11.87   1-0.05824-0.55475 0.93296-0.83022 0.30751-0.25878
 -12   2   2   18.99    2.41   1-0.12448-0.52877 0.94557-0.84281 0.23213-0.29109
 -12   2   1 1254.55   25.36   1-0.18508-0.50843 0.95150-0.84873 0.15848-0.32513
 -12   2   0  104.90    8.07   1-0.24066-0.49310 0.95173-0.84894 0.08641-0.36075
 -12   2  -1 1104.76   26.10   1-0.29181-0.48221 0.94690-0.84410 0.01573-0.39776
 -12   2  -2  282.02   14.15   1-0.33903-0.47526 0.93743-0.83460-0.05374-0.43598
 -12   4   7  179.68   12.15   1 0.38857-0.84052 0.72989-0.52434 0.66678-0.18731
 -12   4   6 1896.40   34.86   1 0.30863-0.80083 0.79879-0.59322 0.59425-0.22247
 -12   4   5   28.83    2.81   1 0.22839-0.76085 0.85383-0.64824 0.51913-0.25504
 -12   4   4   58.86    4.18   1 0.15022-0.72294 0.89637-0.69077 0.44287-0.28647
 -12   4   3  658.64   18.78   1 0.07551-0.68849 0.92800-0.72238 0.36648-0.31776
 -12   4   2  654.99   18.86   1 0.00492-0.65816 0.95024-0.74461 0.29056-0.34953
 -12   4   1   46.78    3.72   1-0.06133-0.63217 0.96441-0.75876 0.21544-0.38210
 -12   4   0  572.92   18.52   1-0.12331-0.61045 0.97153-0.76587 0.14129-0.41564
 -12   4  -1  330.12   15.19   1-0.18122-0.59279 0.97242-0.76674 0.06813-0.45017
 -12   4  -2 1324.29   30.71   1-0.23534-0.57893 0.96765-0.76196-0.00406-0.48566
 -12   6   7   31.14    3.74   1 0.46068-0.91261 0.69159-0.38317 0.68812-0.20867
 -12   6   6   95.53    7.73   1 0.39469-0.88688 0.76239-0.45395 0.62311-0.25135
 -12   6   5  295.73   14.57   1 0.32466-0.85711 0.82265-0.51420 0.55417-0.29009
 -12   6   4  180.58   11.38   1 0.25301-0.82572 0.87232-0.56385 0.48253-0.32614
 -12   6   3  467.32   16.67   1 0.18160-0.79457 0.91186-0.60337 0.40923-0.36053
 -12   6   2  755.63   21.22   1 0.11171-0.76494 0.94203-0.63353 0.33506-0.39405
 -12   6   1  746.44   21.17   1 0.04416-0.73765 0.96369-0.65518 0.26060-0.42727
 -12   6   0   38.19    3.42   1-0.02058-0.71316 0.97764-0.66911 0.18622-0.46059
 -12   6  -1  573.63   20.24   1-0.08229-0.69171 0.98458-0.67603 0.11218-0.49423
 -12   6  -2  370.46   17.59   1-0.14091-0.67335 0.98508-0.67652 0.03859-0.52833
 -12   8   6  505.35   20.25   1 0.44904-0.94122 0.73619-0.32489 0.63743-0.26568
 -12   8   5  331.90   16.24   1 0.38957-0.92201 0.79678-0.38546 0.57399-0.30993
 -12   8   4    8.16    2.49   1 0.32629-0.89898 0.84913-0.43779 0.50713-0.35075
 -12   8   3  570.10   19.28   1 0.26091-0.87386 0.89295-0.48159 0.43769-0.38900
 -12   8   2  906.03   24.16   1 0.19483-0.84804 0.92832-0.51695 0.36640-0.42540
 -12   8   1   30.04    3.22   1 0.12914-0.82261 0.95558-0.54419 0.29388-0.46057
 -12   8   0   92.81    7.27   1 0.06461-0.79834 0.97514-0.56374 0.22060-0.49498
 -12   8  -1  848.84   25.54   1 0.00178-0.77578 0.98745-0.57604 0.14693-0.52900
 -12  10   5  165.34   12.99   1 0.43081-0.96324 0.77929-0.26510 0.58309-0.31904
 -12  10   4   79.67    6.75   1 0.37570-0.94839 0.83126-0.31705 0.52037-0.36401
 -12  10   3  341.02   15.79   1 0.31708-0.93002 0.87640-0.36218 0.45464-0.40597
 -12  10   2 1100.42   28.62   1 0.25620-0.90940 0.91436-0.40012 0.38649-0.44551
 -12  10   1  147.27   11.37   1 0.19415-0.88761 0.94505-0.43079 0.31645-0.48316
 -12  10   0   40.38    4.35   1 0.13180-0.86552 0.96853-0.45426 0.24499-0.51938
 -11  11   5 1387.38   33.65   1 0.51367-0.98495 0.73111-0.16548 0.60844-0.32154
 -11  11   4  316.94   16.70   1 0.46344-0.97497 0.78801-0.22236 0.54910-0.36989
 -11  11   3  697.84   22.96   1 0.40827-0.96006 0.83901-0.27334 0.48619-0.41466
 -11  11   2   93.96    7.32   1 0.34946-0.94151 0.88338-0.31770 0.42023-0.45639
 -11  11   1  703.36   22.52   1 0.28821-0.92051 0.92070-0.35500 0.35176-0.49562
 -11  11   0   34.41    3.53   1 0.22554-0.89811 0.95078-0.38507 0.28130-0.53285
 -11   9   6 1137.94   30.25   1 0.54070-0.97173 0.67688-0.21413 0.66535-0.27075
 -11   9   5  149.00   11.34   1 0.48751-0.95880 0.74383-0.28106 0.60627-0.31935
 -11   9   4  125.80    8.70   1 0.42846-0.94000 0.80378-0.34100 0.54293-0.36370
 -11   9   3   41.91    3.57   1 0.36534-0.91715 0.85584-0.39305 0.47610-0.40456
 -11   9   2  395.02   16.23   1 0.29979-0.89185 0.89959-0.43678 0.40656-0.44271
 -11   9   1    7.89    5.04   1 0.23319-0.86551 0.93497-0.47215 0.33500-0.47884
 -11   9   0 2627.69   41.64   1 0.16664-0.83922 0.96219-0.49935 0.26203-0.51356
 -11   9  -1    5.06    5.65   1 0.10096-0.81380 0.98157-0.51871 0.18813-0.54735
 -11   9  -2  121.21    9.00   1 0.03675-0.78985 0.99348-0.53061 0.11368-0.58058
 -11   7   7  635.53   22.50   1 0.56360-0.95438 0.61775-0.25789 0.71928-0.21698
 -11   7   6  699.92   22.60   1 0.50593-0.93697 0.69724-0.33736 0.66009-0.26548
 -11   7   5  583.81   19.34   1 0.44105-0.91235 0.76792-0.40803 0.59564-0.30871
 -11   7   4  768.34   21.33   1 0.37162-0.88317 0.82866-0.46875 0.52709-0.34785
 -11   7   3  255.67   12.71   1 0.29997-0.85178 0.87911-0.51918 0.45558-0.38403
 -11   7   2   23.71    2.48   1 0.22796-0.82004 0.91950-0.55956 0.38213-0.41826
 -11   7   1 1752.10   31.37   1 0.15699-0.78932 0.95042-0.59047 0.30753-0.45135
 -11   7   0   10.96    2.44   1 0.08797-0.76056 0.97259-0.61261 0.23240-0.48391
 -11   7  -1  354.89   16.03   1 0.02149-0.73434 0.98673-0.62674 0.15716-0.51636
 -11   7  -2  193.13   12.32   1-0.04214-0.71097 0.99350-0.63350 0.08210-0.54899
 -11   5   7  291.69   15.69   1 0.51829-0.90908 0.64879-0.39180 0.71047-0.20815
 -11   5   6  172.41   11.71   1 0.44445-0.87549 0.73294-0.47593 0.64377-0.24914
 -11   5   5  149.84   10.39   1 0.36562-0.83692 0.80363-0.54660 0.57213-0.28519
 -11   5   4 2953.98   39.12   1 0.28533-0.79690 0.86084-0.60380 0.49737-0.31812
 -11   5   3  598.86   17.40   1 0.20616-0.75799 0.90550-0.64844 0.42097-0.34940
 -11   5   2  118.58    8.32   1 0.12974-0.72182 0.93892-0.68185 0.34401-0.38013
 -11   5   1   34.18    2.98   1 0.05697-0.68931 0.96248-0.70540 0.26719-0.41100
 -11   5   0  878.53   21.47   1-0.01173-0.66087 0.97746-0.72035 0.19096-0.44246
 -11   5  -1  650.23   19.62   1-0.07627-0.63659 0.98488-0.72776 0.11554-0.47473
 -11   5  -2    6.38    5.83   1-0.13677-0.61635 0.98557-0.72844 0.04102-0.50789
 -11   5  -3   23.70    3.16   1-0.19342-0.59996 0.98015-0.72300-0.03260-0.54197
 -11   3   8 1105.11   29.72   1 0.52361-0.87415 0.59955-0.44544 0.75709-0.14706
 -11   3   7 1368.05   30.65   1 0.43520-0.82600 0.70154-0.54741 0.68602-0.18369
 -11   3   6   63.80    4.42   1 0.34193-0.77299 0.78353-0.62939 0.60893-0.21429
 -11   3   5  108.13    8.13   1 0.24949-0.72081 0.84674-0.69259 0.52896-0.24201
 -11   3   4  401.07   14.18   1 0.16127-0.67285 0.89378-0.73961 0.44832-0.26905
 -11   3   3 1071.67   22.24   1 0.07888-0.63072 0.92746-0.77328 0.36833-0.29675
 -11   3   2 1532.24   26.23   1 0.00280-0.59490 0.95028-0.79608 0.28968-0.32579
 -11   3   1  693.83   18.05   1-0.06712-0.56523 0.96420-0.80999 0.21263-0.35643
 -11   3   0  899.25   21.21   1-0.13131-0.54130 0.97072-0.81649 0.13724-0.38872
 -11   3  -1  546.56   17.79   1-0.19030-0.52257 0.97090-0.81665 0.06340-0.42257
 -11   3  -2  129.77    9.93   1-0.24463-0.50850 0.96549-0.81123-0.00902-0.45784
 -11   3  -3  814.55   23.98   1-0.29478-0.49861 0.95498-0.80070-0.08018-0.49437
 -11   1   8  713.19   23.75   1 0.40503-0.75558 0.67916-0.62792 0.71908-0.10904
 -11   1   7  178.31   11.44   1 0.28866-0.67947 0.77273-0.72147 0.63213-0.12978
 -11   1   6    3.03    4.94   1 0.17977-0.61084 0.83852-0.78725 0.54414-0.14948
 -11   1   5   22.17    2.48   1 0.08181-0.55314 0.88356-0.83227 0.45813-0.17115
 -11   1   4 1296.48   24.12   1-0.00503-0.50655 0.91353-0.86223 0.37519-0.19590
 -11   1   3 2782.26   34.55   1-0.08186-0.46999 0.93250-0.88118 0.29548-0.22388
 -11   1   2   35.32    2.64   1-0.15008-0.44203 0.94315-0.89182 0.21873-0.25482
 -11   1   1    4.82    3.95   1-0.21106-0.42131 0.94725-0.89590 0.14456-0.28834
 -11   1   0 1732.92   28.41   1-0.26594-0.40668 0.94592-0.89456 0.07257-0.32404
 -11   1  -1 1595.16   28.75   1-0.31567-0.39721 0.93988-0.88851 0.00242-0.36157
 -11   1  -2  348.96   14.81   1-0.36099-0.39215 0.92957-0.87817-0.06622-0.40062
 -11   1  -3  135.48   10.08   1-0.40248-0.39092 0.91520-0.86379-0.13361-0.44093
 -11  -1   8  766.90   23.86   1 0.17620-0.52677 0.77611-0.82774 0.62733-0.01728
 -11  -1   7  162.61   11.32   1 0.05037-0.44119 0.83342-0.88504 0.52912-0.02675
 -11  -1   6    7.86    4.45   1-0.05158-0.37951 0.86767-0.91927 0.43915-0.04448
 -11  -1   5    6.59    4.10   1-0.13532-0.33602 0.88835-0.93994 0.35617-0.06919
 -11  -1   4 1263.94   23.76   1-0.20562-0.30598 0.90037-0.95193 0.27860-0.09930
 -11  -1   3 2599.02   33.12   1-0.26588-0.28598 0.90628-0.95783 0.20512-0.13351
 -11  -1   2   31.16    3.03   1-0.31850-0.27362 0.90747-0.95901 0.13474-0.17082
 -11  -1   1   11.14    3.73   1-0.36514-0.26723 0.90471-0.95623 0.06675-0.21052
 -11  -1   0 1713.46   28.54   1-0.40698-0.26565 0.89839-0.94989 0.00061-0.25206
 -11  -1  -1 1628.81   29.67   1-0.44486-0.26803 0.88872-0.94021-0.06409-0.29506
 -11  -1  -2  333.29   14.64   1-0.47939-0.27377 0.87578-0.92725-0.12763-0.33920
 -11  -1  -3  131.33    8.70   1-0.51100-0.28242 0.85953-0.91099-0.19025-0.38427
 -10   0   8  415.25   17.84   1 0.44555-0.73496 0.65211-0.65230 0.73540-0.10250
 -10   0   7   -3.27    5.33   1 0.29361-0.62328 0.77045-0.77063 0.63449-0.10927
 -10   0   6 7490.94   61.80   1 0.15965-0.52958 0.84371-0.84387 0.53490-0.11737
 -10   0   5   -3.69    3.96   1 0.04703-0.45722 0.88825-0.88839 0.44125-0.13141
 -10   0   4 1610.60   25.35   1-0.04705-0.40339 0.91494-0.91507 0.35400-0.15185
 -10   0   3    1.73    3.48   1-0.12644-0.36426 0.93013-0.93024 0.27230-0.17784
 -10   0   2 1053.29   19.74   1-0.19445-0.33652 0.93739-0.93749 0.19507-0.20829
 -10   0   1    2.79    3.23   1-0.25359-0.31763 0.93874-0.93882 0.12136-0.24227
 -10   0   0 1051.02   20.66   1-0.30574-0.30574 0.93534-0.93540 0.05042-0.27902
 -10   0  -1    5.79    4.10   1-0.35225-0.29949 0.92783-0.92788-0.01834-0.31795
 -10   0  -2 5138.01   51.52   1-0.39412-0.29788 0.91657-0.91661-0.08537-0.35861
 -10   0  -3   40.52    4.07   1-0.43207-0.30018 0.90172-0.90174-0.15101-0.40065
 -10   0  -4   72.07    5.94   1-0.46665-0.30586 0.88329-0.88329-0.21555-0.44380
 -10   2   8  361.98   17.15   1 0.59066-0.88006 0.53556-0.43288 0.78057-0.14768
 -10   2   7  209.49   12.23   1 0.48519-0.81484 0.66688-0.56418 0.70588-0.18068
 -10   2   6  721.88   19.78   1 0.37247-0.74238 0.76816-0.66545 0.62217-0.20466
 -10   2   5 1510.84   26.97   1 0.26275-0.67293 0.84197-0.73925 0.53517-0.22534
 -10   2   4  125.85    8.04   1 0.16123-0.61166 0.89369-0.79095 0.44850-0.24636
 -10   2   3   27.91    2.39   1 0.06956-0.56025 0.92859-0.82584 0.36394-0.26949
 -10   2   2  633.13   16.03   1-0.01245-0.51850 0.95085-0.84808 0.28213-0.29537
 -10   2   1 2286.52   29.97   1-0.08575-0.48546 0.96345-0.86066 0.20311-0.32404
 -10   2   0  413.79   13.77   1-0.15146-0.46001 0.96845-0.86565 0.12667-0.35528
 -10   2  -1   46.05    3.71   1-0.21065-0.44108 0.96722-0.86440 0.05248-0.38878
 -10   2  -2   76.44    6.01   1-0.26426-0.42773 0.96064-0.85780-0.01977-0.42422
 -10   2  -3 1259.50   28.02   1-0.31306-0.41919 0.94926-0.84641-0.09039-0.46129
 -10   2  -4   79.55    5.94   1-0.35766-0.41484 0.93340-0.83053-0.15964-0.49973
 -10   4   8  406.83   18.66   1 0.65082-0.94021 0.47585-0.27030 0.79198-0.15911
 -10   4   7 1131.43   27.89   1 0.58069-0.91034 0.59420-0.38863 0.73322-0.20803
 -10   4   6  935.80   23.13   1 0.49694-0.86685 0.69734-0.49176 0.66476-0.24726
 -10   4   5 1117.30   23.82   1 0.40633-0.81649 0.78239-0.57680 0.58958-0.27977
 -10   4   4  265.37   11.40   1 0.31447-0.76489 0.84940-0.64378 0.51058-0.30845
 -10   4   3  355.97   13.09   1 0.22516-0.71584 0.90010-0.69447 0.43002-0.33559
 -10   4   2 5696.35   48.43   1 0.14056-0.67150 0.93685-0.73121 0.34943-0.36269
 -10   4   1  206.22    9.55   1 0.06161-0.63281 0.96197-0.75631 0.26971-0.39065
 -10   4   0   84.76    6.12   1-0.01147-0.59999 0.97740-0.77173 0.19130-0.41993
 -10   4  -1 1039.57   22.92   1-0.07890-0.57281 0.98470-0.77901 0.11437-0.45068
 -10   4  -2 1178.36   25.77   1-0.14108-0.55090 0.98502-0.77932 0.03892-0.48292
 -10   4  -3   48.34    3.57   1-0.19844-0.53379 0.97918-0.77346-0.03514-0.51655
 -10   4  -4  337.00   16.67   1-0.25146-0.52103 0.96773-0.76199-0.10795-0.55143
 -10   6   8  207.28   13.97   1 0.67589-0.96527 0.45304-0.14462 0.79181-0.15895
 -10   6   7  217.58   12.95   1 0.62748-0.95711 0.55474-0.24631 0.74131-0.21613
 -10   6   6  355.38   15.29   1 0.56580-0.93569 0.64940-0.34094 0.68273-0.26524
 -10   6   5 1745.99   31.42   1 0.49446-0.90461 0.73352-0.42505 0.61731-0.30751
 -10   6   4  625.77   18.38   1 0.41726-0.86768 0.80522-0.49674 0.54669-0.34458
 -10   6   3   60.23    4.40   1 0.33759-0.82826 0.86403-0.55553 0.47252-0.37811
 -10   6   2   54.38    4.31   1 0.25807-0.78900 0.91042-0.60191 0.39625-0.40952
 -10   6   1 1237.77   24.13   1 0.18052-0.75171 0.94542-0.63689 0.31899-0.43994
 -10   6   0  632.25   18.07   1 0.10608-0.71752 0.97021-0.66167 0.24152-0.47017
 -10   6  -1  608.91   18.83   1 0.03533-0.68704 0.98597-0.67741 0.16437-0.50071
 -10   6  -2  332.92   14.67   1-0.03148-0.66049 0.99369-0.68512 0.08784-0.53186
 -10   6  -3  543.36   19.22   1-0.09434-0.63789 0.99421-0.68562 0.01207-0.56378
 -10   8   7  276.25   15.36   1 0.64883-0.97845 0.53922-0.12791 0.74050-0.21535
 -10   8   6  159.45   10.99   1 0.60228-0.97216 0.62320-0.21188 0.68784-0.27037
 -10   8   5  208.23   12.01   1 0.54605-0.95619 0.70129-0.28995 0.62915-0.31936
 -10   8   4  320.72   14.51   1 0.48246-0.93286 0.77135-0.36000 0.56525-0.36315
 -10   8   3 1996.13   33.01   1 0.41390-0.90456 0.83207-0.42071 0.49714-0.40274
 -10   8   2  882.76   21.69   1 0.34258-0.87350 0.88289-0.47151 0.42588-0.43916
 -10   8   1  974.29   22.97   1 0.27036-0.84154 0.92381-0.51242 0.35240-0.47337
 -10   8   0   99.07    7.05   1 0.19866-0.81009 0.95523-0.54382 0.27751-0.50617
 -10   8  -1  527.02   18.01   1 0.12849-0.78019 0.97773-0.56630 0.20185-0.53820
 -10   8  -2  623.56   20.56   1 0.06054-0.75250 0.99192-0.58048 0.12587-0.56991
 -10   8  -3  122.85    8.92   1-0.00479-0.72743 0.99842-0.58696 0.04988-0.60161
 -10  10   6  517.53   20.56   1 0.61915-0.98902 0.61373-0.09954 0.68579-0.26834
 -10  10   5   75.58    7.24   1 0.57404-0.98418 0.68438-0.17017 0.63152-0.32176
 -10  10   4 1014.33   25.89   1 0.52143-0.97182 0.74991-0.23569 0.57248-0.37040
 -10  10   3  981.55   25.00   1 0.46291-0.95356 0.80889-0.29465 0.50924-0.41485
 -10  10   2  317.20   14.50   1 0.40012-0.93102 0.86032-0.34607 0.44247-0.45577
 -10  10   1  489.22   18.32   1 0.33459-0.90575 0.90369-0.38942 0.37287-0.49386
 -10  10   0  153.04   10.86   1 0.26767-0.87909 0.93880-0.42452 0.30111-0.52978
 -10  10  -1  393.26   16.91   1 0.20046-0.85215 0.96574-0.45144 0.22775-0.56411
 -10  10  -2  809.73   25.28   1 0.13383-0.82577 0.98472-0.47041 0.15329-0.59734
 -10  12   5  769.87   25.10   1 0.58620-0.99632 0.67979-0.06271 0.62791-0.31816
 -10  12   4  253.83   15.29   1 0.54208-0.99245 0.73980-0.12271 0.57227-0.37021
 -10  12   3  263.78   14.81   1 0.49185-0.98249 0.79522-0.17812 0.51268-0.41830
 -10  12   2   18.35    6.90   1 0.43669-0.96759 0.84498-0.22786 0.44955-0.46286
 -10  12   1  573.30   20.90   1 0.37778-0.94894 0.88832-0.27118 0.38336-0.50436
 -10  12   0   70.29    4.76   1 0.31624-0.92766 0.92474-0.30759 0.31459-0.54328
 -10  12  -1  613.26   22.54   1 0.25308-0.90476 0.95399-0.33682 0.24372-0.58010
  -9  13   5  190.02   14.18   1 0.64787-0.99683 0.62824 0.04028 0.64175-0.30914
  -9  13   4   72.77    5.84   1 0.61051-0.99974 0.68942-0.02088 0.58980-0.36488
  -9  13   3  989.55   27.37   1 0.56626-0.99574 0.74751-0.07896 0.53375-0.41653
  -9  13   2  190.59   12.53   1 0.51604-0.98578 0.80122-0.13265 0.47386-0.46432
  -9  13   1  115.49    8.67   1 0.46089-0.97089 0.84949-0.18091 0.41048-0.50863
  -9  13   0  990.62   27.69   1 0.40191-0.95217 0.89153-0.22294 0.34402-0.54986
  -9  13  -1  175.46   13.10   1 0.34013-0.93065 0.92679-0.25818 0.27493-0.58845
  -9  11   6  189.52   13.16   1 0.68383-0.99255 0.55102 0.01461 0.69922-0.25891
  -9  11   5   88.07    7.71   1 0.64762-0.99659 0.62248-0.05683 0.64967-0.31705
  -9  11   4   32.95    3.20   1 0.60289-0.99212 0.69102-0.12536 0.59522-0.37029
  -9  11   3  349.28   15.63   1 0.55084-0.98034 0.75484-0.18916 0.53617-0.41893
  -9  11   2   28.39    2.97   1 0.49288-0.96263 0.81250-0.24680 0.47299-0.46343
  -9  11   1 2020.20   35.46   1 0.43049-0.94050 0.86297-0.29726 0.40626-0.50439
  -9  11   0  348.35   15.49   1 0.36510-0.91537 0.90562-0.33989 0.33661-0.54243
  -9  11  -1 1165.93   28.27   1 0.29801-0.88854 0.94015-0.37441 0.26465-0.57816
  -9  11  -2  247.13   14.32   1 0.23031-0.86110 0.96653-0.40078 0.19094-0.61214
  -9   9   7  137.07    9.21   1 0.71591-0.98438 0.46254 0.00021 0.75270-0.20469
  -9   9   6  298.80   14.81   1 0.68141-0.99014 0.54652-0.08375 0.70625-0.26592
  -9   9   5   33.47    3.15   1 0.63598-0.98497 0.62800-0.16522 0.65371-0.32108
  -9   9   4 1901.98   33.05   1 0.58115-0.97040 0.70427-0.24148 0.59542-0.37048
  -9   9   3   25.48    2.84   1 0.51890-0.94841 0.77323-0.31042 0.53202-0.41476
  -9   9   2 1777.05   30.55   1 0.45138-0.92115 0.83345-0.37063 0.46437-0.45480
  -9   9   1  182.17    9.95   1 0.38065-0.89067 0.88420-0.42136 0.39339-0.49150
  -9   9   0  157.51   10.27   1 0.30849-0.85877 0.92527-0.46242 0.31997-0.52578
  -9   9  -1   46.24    3.77   1 0.23635-0.82690 0.95689-0.49402 0.24490-0.55839
  -9   9  -2  270.57   13.95   1 0.16532-0.79612 0.97946-0.51658 0.16880-0.58999
  -9   9  -3    6.93    2.34   1 0.09615-0.76721 0.99352-0.53062 0.09216-0.62104
  -9   7   8  876.37   27.17   1 0.74381-0.97203 0.35845 0.00141 0.80129-0.14558
  -9   7   7  950.85   26.23   1 0.71246-0.98094 0.45823-0.09835 0.75924-0.21121
  -9   7   6  146.80   10.69   1 0.66632-0.97506 0.55658-0.19669 0.70931-0.26898
  -9   7   5  795.18   21.20   1 0.60740-0.95640 0.64912-0.28921 0.65178-0.31913
  -9   7   4  288.07   12.51   1 0.53866-0.92792 0.73243-0.37250 0.58756-0.36260
  -9   7   3 2748.00   35.57   1 0.46342-0.89293 0.80439-0.44446 0.51799-0.40072
  -9   7   2 1123.35   22.38   1 0.38483-0.85460 0.86416-0.50420 0.44455-0.43497
  -9   7   1  503.22   15.48   1 0.30549-0.81553 0.91182-0.55185 0.36860-0.46670
  -9   7   0  816.92   19.65   1 0.22735-0.77764 0.94806-0.58808 0.29125-0.49704
  -9   7  -1  761.45   19.89   1 0.15169-0.74224 0.97388-0.61388 0.21334-0.52682
  -9   7  -2   94.24    6.69   1 0.07928-0.71009 0.99029-0.63027 0.13545-0.55662
  -9   7  -3 1169.02   27.38   1 0.01052-0.68159 0.99824-0.63821 0.05795-0.58681
  -9   7  -4    9.96    5.52   1-0.05446-0.65687 0.99851-0.63846-0.01896-0.61759
  -9   5   8 1904.14   38.26   1 0.74114-0.96937 0.35123-0.09424 0.80771-0.15199
  -9   5   7    1.77    5.13   1 0.69510-0.96360 0.47300-0.21600 0.76197-0.21393
  -9   5   6 1459.09   28.70   1 0.63021-0.93897 0.58842-0.33140 0.70539-0.26503
  -9   5   5  174.02    9.71   1 0.55127-0.90028 0.69127-0.43423 0.63935-0.30668
  -9   5   4  394.46   13.63   1 0.46401-0.85328 0.77804-0.52098 0.56620-0.34123
  -9   5   3  244.14   10.92   1 0.37372-0.80325 0.84785-0.59079 0.48850-0.37121
  -9   5   2  798.21   17.77   1 0.28435-0.75414 0.90164-0.64455 0.40846-0.39886
  -9   5   1  210.93    9.31   1 0.19845-0.70850 0.94120-0.68410 0.32769-0.42578
  -9   5   0 4311.62   42.30   1 0.11738-0.66768 0.96854-0.71143 0.24726-0.45304
  -9   5  -1  487.94   15.43   1 0.04168-0.63225 0.98553-0.72840 0.16778-0.48125
  -9   5  -2  148.82    9.56   1-0.02858-0.60224 0.99371-0.73656 0.08955-0.51070
  -9   5  -3   22.52    2.91   1-0.09365-0.57743 0.99426-0.73710 0.01265-0.54149
  -9   5  -4  726.57   23.15   1-0.15387-0.55747 0.98806-0.73088-0.06295-0.57358
  -9   3   8   95.95    7.49   1 0.72421-0.95246 0.36878-0.21466 0.81115-0.15541
  -9   3   7  543.06   17.96   1 0.65072-0.91923 0.51999-0.36585 0.75644-0.20839
  -9   3   6  693.27   19.38   1 0.55457-0.86334 0.65212-0.49796 0.68670-0.24633
  -9   3   5  316.60   12.41   1 0.44742-0.79644 0.75844-0.60427 0.60674-0.27406
  -9   3   4 5423.77   46.49   1 0.33920-0.72848 0.83882-0.68463 0.52167-0.29668
  -9   3   3 3654.74   36.39   1 0.23616-0.66570 0.89675-0.74255 0.43531-0.31801
  -9   3   2  190.23    8.83   1 0.14117-0.61097 0.93666-0.78245 0.34992-0.34031
  -9   3   1    2.64    3.82   1 0.05500-0.56506 0.96255-0.80832 0.26661-0.36469
  -9   3   0  899.26   18.70   1-0.02270-0.52762 0.97752-0.82327 0.18574-0.39151
  -9   3  -1 2111.24   29.65   1-0.09273-0.49784 0.98382-0.82955 0.10730-0.42075
  -9   3  -2  693.46   18.28   1-0.15600-0.47484 0.98301-0.82873 0.03109-0.45222
  -9   3  -3  476.35   16.49   1-0.21337-0.45772 0.97614-0.82185-0.04315-0.48567
  -9   3  -4  541.13   19.98   1-0.26560-0.44576 0.96390-0.80959-0.11569-0.52082
  -9   1   8  524.31   19.82   1 0.67186-0.90012 0.43763-0.38638 0.80537-0.14962
  -9   1   7 1407.95   28.96   1 0.54260-0.81111 0.62085-0.56959 0.72757-0.17950
  -9   1   6  117.82    8.20   1 0.39884-0.70761 0.75376-0.70248 0.63343-0.19305
  -9   1   5  636.74   16.49   1 0.26285-0.61188 0.84182-0.79052 0.53540-0.20271
  -9   1   4 3370.21   35.37   1 0.14330-0.53259 0.89756-0.84625 0.44015-0.21515
  -9   1   3 1215.59   20.41   1 0.04088-0.47043 0.93168-0.88035 0.34992-0.23261
  -9   1   2  160.74    8.04   1-0.04663-0.42318 0.95136-0.90002 0.26483-0.25520
  -9   1   1  167.82    7.93   1-0.12197-0.38810 0.96104-0.90968 0.18424-0.28230
  -9   1   0 1772.24   25.21   1-0.18753-0.36280 0.96338-0.91200 0.10740-0.31315
  -9   1  -1 2086.59   28.71   1-0.24522-0.34537 0.95996-0.90857 0.03360-0.34704
  -9   1  -2  252.74   11.58   1-0.29651-0.33434 0.95172-0.90032-0.03775-0.38338
  -9   1  -3   85.75    6.30   1-0.34251-0.32860 0.93920-0.88778-0.10712-0.42169
  -9   1  -4 1079.51   25.89   1-0.38405-0.32732 0.92266-0.87122-0.17491-0.46159
  -9   1  -5  507.65   19.42   1-0.42175-0.32987 0.90218-0.85073-0.24142-0.50277
  -9  -1   8  542.96   19.55   1 0.49162-0.71988 0.61746-0.66908 0.75325-0.09748
  -9  -1   7 1386.34   27.98   1 0.27029-0.53881 0.78003-0.83163 0.62437-0.07629
  -9  -1   6   94.29    6.24   1 0.09870-0.40748 0.85689-0.90848 0.50603-0.06563
  -9  -1   5  601.13   15.91   1-0.02829-0.32076 0.89417-0.94574 0.40370-0.07099
  -9  -1   4 3426.43   35.17   1-0.12486-0.26444 0.91281-0.96437 0.31375-0.08873
  -9  -1   3 1264.38   20.47   1-0.20132-0.22825 0.92155-0.97309 0.23243-0.11509
  -9  -1   2  150.86    7.50   1-0.26411-0.20571 0.92414-0.97566 0.15705-0.14741
  -9  -1   1  153.61    7.91   1-0.31725-0.19283 0.92228-0.97379 0.08588-0.18392
  -9  -1   0 1788.10   25.41   1-0.36326-0.18708 0.91679-0.96829 0.01773-0.22346
  -9  -1  -1 2132.04   28.90   1-0.40381-0.18679 0.90804-0.95952-0.04818-0.26524
  -9  -1  -2  274.62   11.47   1-0.44001-0.19085 0.89618-0.94764-0.11239-0.30872
  -9  -1  -3   71.50    4.53   1-0.47262-0.19849 0.88121-0.93266-0.17530-0.35349
  -9  -1  -4 1073.98   26.09   1-0.50219-0.20919 0.86307-0.91450-0.23720-0.39928
  -9  -1  -5  540.37   20.35   1-0.52906-0.22257 0.84160-0.89302-0.29831-0.44587
  -8   0   8 1765.74   35.24   1 0.77409-0.94121 0.25622-0.25640 0.82631-0.14768
  -8   0   7   24.95    2.71   1 0.61800-0.82538 0.54803-0.54819 0.75380-0.18287
  -8   0   6  816.50   19.62   1 0.41718-0.66481 0.74307-0.74322 0.64121-0.17796
  -8   0   5   31.54    2.22   1 0.23692-0.52481 0.85062-0.85075 0.52381-0.16825
  -8   0   4  446.67   12.55   1 0.09329-0.42144 0.90671-0.90683 0.41621-0.16834
  -8   0   3   13.58    1.61   1-0.01929-0.34912 0.93551-0.93561 0.31981-0.17962
  -8   0   218338.39   70.73   1-0.10914-0.29953 0.94929-0.94937 0.23247-0.19997
  -8   0   1    2.86    2.84   1-0.18275-0.26618 0.95399-0.95406 0.15190-0.22709
  -8   0   0 3661.53   33.10   1-0.24459-0.24459 0.95255-0.95260 0.07631-0.25919
  -8   0  -1    0.32    3.11   1-0.29767-0.23177 0.94643-0.94646 0.00441-0.29498
  -8   0  -2 2066.35   28.51   1-0.34403-0.22567 0.93638-0.93640-0.06472-0.33354
  -8   0  -3    0.86    3.21   1-0.38505-0.22491 0.92276-0.92276-0.13173-0.37422
  -8   0  -4  699.38   20.31   1-0.42172-0.22850 0.90569-0.90568-0.19710-0.41653
  -8   0  -5    4.21    5.74   1-0.45472-0.23576 0.88516-0.88513-0.26119-0.46013
  -8   2   8  131.73   10.01   1 0.79909-0.96620 0.20854-0.10584 0.82172-0.14311
  -8   2   7   58.35    5.46   1 0.73204-0.93940 0.40896-0.30625 0.77900-0.20808
  -8   2   6  740.14   19.31   1 0.62199-0.86961 0.58941-0.48668 0.71060-0.24737
  -8   2   5 2972.05   34.74   1 0.49012-0.77800 0.73063-0.62789 0.62406-0.26851
  -8   2   4  407.79   12.28   1 0.35706-0.68520 0.83066-0.72790 0.52964-0.28179
  -8   2   3 1739.49   23.43   1 0.23447-0.60287 0.89717-0.79440 0.43473-0.29456
  -8   2   2 1869.59   23.30   1 0.12621-0.53487 0.93932-0.83653 0.34290-0.31042
  -8   2   1 3268.71   31.10   1 0.03201-0.48093 0.96439-0.86159 0.25531-0.33051
  -8   2   0  329.79   10.53   1-0.04987-0.43930 0.97735-0.87453 0.17193-0.35482
  -8   2  -1   94.65    6.12   1-0.12145-0.40798 0.98139-0.87856 0.09229-0.38287
  -8   2  -2  258.24   10.25   1-0.18452-0.38517 0.97853-0.87568 0.01581-0.41408
  -8   2  -3 2035.98   31.40   1-0.24056-0.36939 0.96999-0.86713-0.05803-0.44793
  -8   2  -4  429.17   16.32   1-0.29072-0.35949 0.95651-0.85363-0.12973-0.48392
  -8   2  -5    1.84    5.31   1-0.33592-0.35455 0.93848-0.83558-0.19966-0.52167
  -8   4   8   -0.65    6.35   1 0.80287-0.96996 0.21521-0.00965 0.81578-0.13718
  -8   4   7   45.00    3.65   1 0.76603-0.97338 0.36183-0.15625 0.77914-0.20823
  -8   4   6 5458.89   52.95   1 0.70116-0.94877 0.50634-0.30075 0.72769-0.26447
  -8   4   5  190.65    9.62   1 0.61386-0.90173 0.63677-0.43116 0.66221-0.30668
  -8   4   4 2896.96   33.38   1 0.51321-0.84134 0.74562-0.53999 0.58605-0.33821
  -8   4   3 4698.91   40.19   1 0.40819-0.77658 0.83079-0.62515 0.50347-0.36331
  -8   4   2 3453.86   33.36   1 0.30539-0.71403 0.89401-0.68835 0.41816-0.38570
  -8   4   1 3296.53   32.77   1 0.20858-0.65748 0.93863-0.73296 0.33267-0.40789
  -8   4   0  113.30    7.04   1 0.11937-0.60853 0.96820-0.76251 0.24844-0.43135
  -8   4  -1  165.37    8.43   1 0.03804-0.56747 0.98573-0.78003 0.16615-0.45675
  -8   4  -2 5128.81   47.58   1-0.03578-0.53390 0.99357-0.78785 0.08603-0.48431
  -8   4  -3  190.28   10.23   1-0.10279-0.50715 0.99342-0.78769 0.00800-0.51398
  -8   4  -4  208.99   12.17   1-0.16371-0.48649 0.98646-0.78072-0.06808-0.54558
  -8   4  -5  570.23   20.51   1-0.21926-0.47120 0.97347-0.76771-0.14247-0.57889
  -8   6   8  218.03   14.05   1 0.79922-0.96630 0.24116 0.06727 0.80940-0.13082
  -8   6   7  254.94   13.97   1 0.77570-0.98304 0.35510-0.04665 0.77387-0.20298
  -8   6   6  118.27    9.37   1 0.73306-0.98065 0.47130-0.16284 0.72889-0.26568
  -8   6   5  478.20   15.95   1 0.67277-0.96062 0.58297-0.27449 0.67402-0.31850
  -8   6   4 1010.31   21.10   1 0.59846-0.92657 0.68431-0.37582 0.61011-0.36228
  -8   6   3  575.17   15.25   1 0.51491-0.88328 0.77157-0.46305 0.53895-0.39881
  -8   6   2  785.22   17.38   1 0.42687-0.83550 0.84316-0.53464 0.46273-0.43028
  -8   6   1 2648.56   31.30   1 0.33827-0.78716 0.89930-0.59076 0.38349-0.45873
  -8   6   0 1590.55   24.99   1 0.25187-0.74103 0.94121-0.63266 0.30289-0.48581
  -8   6  -1    7.12    4.23   1 0.16938-0.69879 0.97056-0.66199 0.22208-0.51269
  -8   6  -2   11.12    4.24   1 0.09164-0.66131 0.98901-0.68042 0.14180-0.54010
  -8   6  -3  994.44   23.56   1 0.01897-0.62890 0.99803-0.68942 0.06248-0.56846
  -8   6  -4  622.59   20.44   1-0.04868-0.60151 0.99881-0.69019-0.01572-0.59796
  -8   6  -5  279.78   15.46   1-0.11154-0.57891 0.99223-0.68360-0.09273-0.62863
  -8   8   7 1453.79   32.16   1 0.77450-0.98183 0.36834 0.04298 0.76652-0.19564
  -8   8   6  182.82   11.40   1 0.74400-0.99159 0.46389-0.05256 0.72416-0.26097
  -8   8   5 3204.46   42.39   1 0.69979-0.98764 0.55860-0.14725 0.67458-0.31908
  -8   8   4  121.28    8.79   1 0.64337-0.97148 0.64849-0.23712 0.61787-0.37005
  -8   8   3  413.32   13.76   1 0.57715-0.94552 0.73031-0.31893 0.55469-0.41456
  -8   8   2  279.38   11.59   1 0.50401-0.91264 0.80183-0.39043 0.48613-0.45369
  -8   8   1 1793.58   28.08   1 0.42682-0.87570 0.86190-0.45049 0.41346-0.48871
  -8   8   0  914.28   20.85   1 0.34808-0.83722 0.91029-0.49886 0.33794-0.52088
  -8   8  -1 2231.36   33.32   1 0.26978-0.79918 0.94738-0.53594 0.26065-0.55128
  -8   8  -2  630.35   19.17   1 0.19332-0.76297 0.97391-0.56246 0.18246-0.58077
  -8   8  -3  900.02   24.18   1 0.11961-0.72953 0.99076-0.57929 0.10398-0.60998
  -8   8  -4  139.08    9.13   1 0.04919-0.69937 0.99876-0.58727 0.02563-0.63933
  -8  10   7  389.43   17.60   1 0.76668-0.97400 0.39270 0.12149 0.75771-0.18684
  -8  10   6    5.02    5.83   1 0.74353-0.99111 0.47292 0.04128 0.71644-0.25326
  -8  10   5  945.13   25.26   1 0.70938-0.99722 0.55376-0.03955 0.66960-0.31412
  -8  10   4  204.76   11.32   1 0.66490-0.99299 0.63249-0.11825 0.61707-0.36928
  -8  10   3  158.21    9.45   1 0.61135-0.97970 0.70659-0.19234 0.55906-0.41895
  -8  10   2  516.90   16.90   1 0.55042-0.95903 0.77400-0.25974 0.49606-0.46364
  -8  10   1  509.57   16.83   1 0.48400-0.93287 0.83326-0.31898 0.42881-0.50407
  -8  10   0 1542.53   29.20   1 0.41399-0.90312 0.88349-0.36919 0.35811-0.54106
  -8  10  -1 1097.31   25.70   1 0.34210-0.87149 0.92432-0.41000 0.28479-0.57543
  -8  10  -2  262.16   14.17   1 0.26976-0.83941 0.95577-0.44144 0.20958-0.60791
  -8  10  -3  387.13   16.85   1 0.19808-0.80799 0.97812-0.46378 0.13311-0.63913
  -8  12   6  734.56   24.46   1 0.73555-0.98311 0.49228 0.12480 0.70666-0.24350
  -8  12   5  876.01   25.74   1 0.70807-0.99590 0.56195 0.05514 0.66130-0.30583
  -8  12   4   21.03    7.34   1 0.67176-0.99984 0.63085-0.01375 0.61125-0.36347
  -8  12   3  317.21   15.13   1 0.62732-0.99566 0.69708-0.07996 0.55655-0.41645
  -8  12   2  283.55   14.47   1 0.57577-0.98437 0.75891-0.14178 0.49740-0.46499
  -8  12   1 1635.37   31.91   1 0.51834-0.96720 0.81494-0.19779 0.43421-0.50949
  -8  12   0  407.52   16.50   1 0.45637-0.94549 0.86411-0.24695 0.36746-0.55043
  -8  12  -1  186.06   12.17   1 0.39118-0.92056 0.90571-0.28853 0.29773-0.58839
  -8  12  -2   16.95    8.04   1 0.32401-0.89364 0.93934-0.32215 0.22557-0.62391
  -8  14   4 1090.30   29.47   1 0.66848-0.99655 0.63953 0.08044 0.60202-0.35426
  -8  14   3  110.88    8.39   1 0.63069-0.99902 0.69847 0.02152 0.54946-0.40937
  -8  14   2  313.52   15.17   1 0.58624-0.99483 0.75445-0.03445 0.49294-0.46055
  -8  14   1    0.00    5.58   1 0.53597-0.98481 0.80624-0.08622 0.43268-0.50798
  -8  14   0   22.05    3.49   1 0.48079-0.96990 0.85278-0.13274 0.36898-0.55196
  -8  14  -1  456.13   19.74   1 0.42171-0.95108 0.89325-0.17320 0.30220-0.59287
  -7  15   3  151.23   11.87   1 0.68507-0.99225 0.65055 0.12089 0.56018-0.39725
  -7  15   2  152.64   12.20   1 0.64675-0.99419 0.70711 0.06433 0.50692-0.45168
  -7  15   1  711.42   23.21   1 0.60202-0.98972 0.76082 0.01064 0.44986-0.50230
  -7  15   0  801.40   24.75   1 0.55160-0.97955 0.81047-0.03900 0.38915-0.54928
  -7  13   5  371.89   17.66   1 0.75636-0.98303 0.50586 0.16267 0.66745-0.28912
  -7  13   4  403.75   17.07   1 0.72820-0.99513 0.57282 0.09573 0.62125-0.35062
  -7  13   3    4.71    6.49   1 0.69169-0.99888 0.63905 0.02951 0.57063-0.40768
  -7  13   2  878.21   23.79   1 0.64742-0.99486 0.70277-0.03420 0.51557-0.46031
  -7  13   1  331.20   15.08   1 0.59625-0.98396 0.76238-0.09379 0.45623-0.50866
  -7  13   0   64.64    5.65   1 0.53927-0.96723 0.81650-0.14789 0.39293-0.55305
  -7  13  -1  776.93   23.43   1 0.47767-0.94590 0.86404-0.19542 0.32609-0.59390
  -7  13  -2  183.22   12.44   1 0.41268-0.92116 0.90425-0.23561 0.25621-0.63170
  -7  11   6  229.78   13.72   1 0.79065-0.97707 0.40658 0.15907 0.72017-0.23414
  -7  11   5  764.39   22.80   1 0.76692-0.99360 0.48355 0.08211 0.67803-0.29969
  -7  11   4  901.59   23.15   1 0.73294-0.99988 0.56115 0.00452 0.63071-0.36006
  -7  11   3 4351.99   48.53   1 0.68921-0.99641 0.63692-0.07123 0.57805-0.41509
  -7  11   2  631.81   18.30   1 0.63677-0.98423 0.70853-0.14283 0.52017-0.46489
  -7  11   1    9.43    2.23   1 0.57705-0.96476 0.77402-0.20830 0.45745-0.50987
  -7  11   0   27.83    2.83   1 0.51171-0.93969 0.83189-0.26615 0.39051-0.55061
  -7  11  -1 1141.46   25.56   1 0.44249-0.91072 0.88116-0.31540 0.32005-0.58784
  -7  11  -2    9.43    4.26   1 0.37098-0.87948 0.92131-0.35554 0.24681-0.62228
  -7  11  -3 1189.70   28.63   1 0.29859-0.84734 0.95222-0.38643 0.17147-0.65464
  -7   9   7   18.56    6.62   1 0.81785-0.96403 0.29072 0.17204 0.76633-0.17260
  -7   9   6 1478.06   30.53   1 0.80080-0.98723 0.37890 0.08388 0.72959-0.24355
  -7   9   5  494.94   16.83   1 0.77086-0.99755 0.47020-0.00741 0.68677-0.30842
  -7   9   4  369.45   13.88   1 0.72821-0.99516 0.56105-0.09824 0.63732-0.36665
  -7   9   3  406.39   14.59   1 0.67397-0.98118 0.64789-0.18507 0.58120-0.41822
  -7   9   2  346.26   12.74   1 0.61011-0.95758 0.72766-0.26482 0.51887-0.46358
  -7   9   1    6.35    3.85   1 0.53908-0.92680 0.79809-0.33523 0.45120-0.50360
  -7   9   0 1438.38   25.57   1 0.46345-0.89144 0.85784-0.39497 0.37928-0.53937
  -7   9  -1   97.18    6.32   1 0.38559-0.85384 0.90639-0.44350 0.30425-0.57202
  -7   9  -2 1360.81   26.78   1 0.30746-0.81596 0.94385-0.48095 0.22712-0.60258
  -7   9  -3   71.74    5.75   1 0.23054-0.77930 0.97073-0.50782 0.14874-0.63189
  -7   9  -4   61.72    6.55   1 0.15585-0.74487 0.98772-0.52479 0.06978-0.66062
  -7   7   8  128.10    8.99   1 0.83447-0.94039 0.15252 0.20735 0.80309-0.10166
  -7   7   7 2717.60   41.88   1 0.82801-0.97419 0.25249 0.10740 0.77389-0.18015
  -7   7   6  652.23   19.30   1 0.80528-0.99172 0.36039-0.00048 0.73771-0.25165
  -7   7   5    6.65    4.54   1 0.76529-0.99199 0.47093-0.11101 0.69310-0.31473
  -7   7   4 2260.76   30.94   1 0.70892-0.97588 0.57830-0.21836 0.63949-0.36881
  -7   7   3 3933.83   38.84   1 0.63889-0.94611 0.67721-0.31726 0.57735-0.41436
  -7   7   2  933.87   18.75   1 0.55910-0.90658 0.76385-0.40389 0.50803-0.45272
  -7   7   1  684.29   16.19   1 0.47373-0.86146 0.83622-0.47624 0.43331-0.48570
  -7   7   0  166.50    8.68   1 0.38650-0.81450 0.89391-0.53391 0.35506-0.51513
  -7   7  -1 5079.37   45.33   1 0.30029-0.76854 0.93760-0.57758 0.27486-0.54262
  -7   7  -2 1146.70   23.02   1 0.21700-0.72551 0.96857-0.60854 0.19393-0.56938
  -7   7  -3  342.38   13.55   1 0.13776-0.68653 0.98824-0.62819 0.11310-0.59623
  -7   7  -4  433.96   16.41   1 0.06312-0.65215 0.99796-0.63790 0.03288-0.62370
  -7   7  -5  908.74   26.06   1-0.00679-0.62250 0.99886-0.63879-0.04646-0.65206
  -7   5   8  213.85   12.86   1 0.84311-0.94905 0.09386 0.16315 0.80628-0.10483
  -7   5   7   49.58    4.28   1 0.83418-0.98038 0.22082 0.03620 0.78056-0.18680
  -7   5   6  381.40   14.27   1 0.80122-0.98768 0.35795-0.10091 0.74426-0.25819
  -7   5   5  682.75   17.73   1 0.74330-0.97001 0.49512-0.23807 0.69510-0.31671
  -7   5   4 5667.98   45.75   1 0.66394-0.93092 0.62207-0.36500 0.63309-0.36240
  -7   5   3   66.49    4.37   1 0.57003-0.87726 0.73129-0.47421 0.56047-0.39746
  -7   5   2 3845.87   34.28   1 0.46928-0.81677 0.81945-0.56235 0.48061-0.42529
  -7   5   1   33.65    2.88   1 0.36810-0.75585 0.88676-0.62965 0.39687-0.44923
  -7   5   0  550.07   13.29   1 0.27080-0.69881 0.93546-0.67833 0.31183-0.47189
  -7   5  -1   33.46    3.04   1 0.17965-0.64792 0.96846-0.71132 0.22721-0.49496
  -7   5  -2  435.16   13.32   1 0.09554-0.60407 0.98855-0.73139 0.14394-0.51938
  -7   5  -3  285.51   12.23   1 0.01852-0.56731 0.99802-0.74085 0.06246-0.54558
  -7   5  -4 1990.14   33.11   1-0.05180-0.53724 0.99865-0.74146-0.01714-0.57367
  -7   5  -5   38.54    3.29   1-0.11601-0.51329 0.99169-0.73448-0.09492-0.60358
  -7   3   8 2016.54   36.79   1 0.84865-0.95460 0.03049 0.12365 0.80705-0.10558
  -7   3   7 1844.95   32.32   1 0.83490-0.98110 0.20256-0.04841 0.78679-0.19301
  -7   3   6 1936.29   30.50   1 0.78009-0.96656 0.38705-0.23288 0.74756-0.26148
  -7   3   5  227.15   10.14   1 0.68630-0.91302 0.56061-0.40642 0.68633-0.30793
  -7   3   4  935.06   17.77   1 0.56743-0.83442 0.70479-0.55059 0.60701-0.33630
  -7   3   3 3416.71   31.37   1 0.44065-0.74789 0.81319-0.65898 0.51730-0.35428
  -7   3   2  111.42    5.88   1 0.31845-0.66596 0.88898-0.73475 0.42422-0.36888
  -7   3   1  754.88   14.05   1 0.20695-0.59471 0.93898-0.78473 0.33210-0.38446
  -7   3   0 9517.39   51.17   1 0.10780-0.53582 0.96983-0.81557 0.24298-0.40302
  -7   3  -1 4602.98   37.87   1 0.02043-0.48871 0.98663-0.83235 0.15745-0.42518
  -7   3  -2 1903.88   26.30   1-0.05654-0.45200 0.99293-0.83864 0.07543-0.45085
  -7   3  -3   25.65    2.24   1-0.12464-0.42416 0.99109-0.83678-0.00345-0.47965
  -7   3  -4  921.61   21.92   1-0.18524-0.40381 0.98261-0.82829-0.07964-0.51115
  -7   3  -5  967.50   25.01   1-0.23950-0.38981 0.96843-0.81409-0.15357-0.54491
  -7   1   9  832.29   25.66   1 0.81356-0.87926-0.24605 0.29730 0.79281 0.01635
  -7   1   8 1033.61   26.56   1 0.85062-0.95658-0.04469 0.09595 0.80389-0.10241
  -7   1   7  179.77   10.68   1 0.82380-0.97001 0.21883-0.16755 0.79300-0.19921
  -7   1   6  213.55   10.62   1 0.70889-0.89537 0.48761-0.43631 0.73766-0.25156
  -7   1   5  259.40    9.87   1 0.53746-0.76419 0.69597-0.64465 0.64255-0.26414
  -7   1   4 2649.71   28.44   1 0.36212-0.62912 0.82819-0.77686 0.53203-0.26130
  -7   1   3 1587.86   20.34   1 0.21012-0.51737 0.90407-0.85273 0.42361-0.26057
  -7   1   2 1650.97   19.85   1 0.08548-0.43299 0.94551-0.89415 0.32321-0.26787
  -7   1   1 1152.74   16.48   1-0.01609-0.37168 0.96658-0.91520 0.23112-0.28346
  -7   1   0 5722.87   37.80   1-0.09993-0.32810 0.97512-0.92373 0.14596-0.30598
  -7   1  -1 1275.88   19.34   1-0.17037-0.29792 0.97533-0.92392 0.06623-0.33394
  -7   1  -2  633.31   14.84   1-0.23062-0.27792 0.96946-0.91804-0.00932-0.36608
  -7   1  -3   24.06    2.07   1-0.28297-0.26584 0.95874-0.90731-0.08165-0.40144
  -7   1  -4 1216.86   24.76   1-0.32903-0.26004 0.94379-0.89234-0.15149-0.43929
  -7   1  -5  551.89   18.33   1-0.36996-0.25936 0.92490-0.87344-0.21938-0.47909
  -7   1  -6  147.78   11.60   1-0.40660-0.26298 0.90214-0.85066-0.28574-0.52042
  -7  -1   9  802.76   24.49   1 0.73256-0.79827-0.48343 0.43181 0.71835 0.09083
  -7  -1   8 1172.74   27.94   1 0.84413-0.95010-0.16724 0.11564 0.78803-0.08654
  -7  -1   7  162.51   10.33   1 0.74641-0.89264 0.37405-0.42563 0.78953-0.19573
  -7  -1   6  189.16   10.07   1 0.41232-0.59881 0.74578-0.79735 0.63940-0.15328
  -7  -1   5  259.62    9.87   1 0.14621-0.37296 0.87552-0.92707 0.48167-0.10324
  -7  -1   4 2559.96   27.32   1-0.02169-0.24531 0.91792-0.96946 0.35916-0.08842
  -7  -1   3 1586.18   20.16   1-0.13364-0.17362 0.93267-0.98419 0.26060-0.09755
  -7  -1   2 1715.54   19.90   1-0.21476-0.13276 0.93667-0.98818 0.17604-0.12068
  -7  -1   1 1180.21   16.57   1-0.27764-0.11014 0.93517-0.98667 0.09991-0.15223
  -7  -1   0 5967.02   38.44   1-0.32886-0.09918 0.92997-0.98145 0.02913-0.18914
  -7  -1  -1 1352.14   19.71   1-0.37210-0.09620 0.92172-0.97318-0.03807-0.22963
  -7  -1  -2  631.14   14.65   1-0.40952-0.09904 0.91063-0.96208-0.10278-0.27261
  -7  -1  -3   18.42    2.08   1-0.44250-0.10632 0.89672-0.94816-0.16570-0.31738
  -7  -1  -4 1230.61   24.73   1-0.47190-0.11718 0.87991-0.93133-0.22728-0.36349
  -7  -1  -5  609.86   19.11   1-0.49830-0.13104 0.86003-0.91143-0.28786-0.41060
  -7  -1  -6  152.67   12.10   1-0.52209-0.14751 0.83687-0.88826-0.34766-0.45848
  -6   0   9    6.47    4.67   1 0.70342-0.70798-0.54769 0.54751 0.68316 0.14887
  -6   0   8   39.45    3.32   1 0.79385-0.83867-0.41414 0.41398 0.70979 0.01455
  -6   0   7   40.37    2.96   1 0.87478-0.95986-0.14848 0.14834 0.75480-0.13814
  -6   0   611073.66   69.82   1 0.83170-0.95704 0.26722-0.26735 0.76233-0.25336
  -6   0   5    7.47    2.50   1 0.59932-0.76491 0.64368-0.64380 0.66543-0.26414
  -6   0   4 8618.49   48.78   1 0.33648-0.54233 0.83969-0.83979 0.52106-0.22746
  -6   0   3   -0.86    2.30   1 0.13831-0.38442 0.92082-0.92091 0.38977-0.20387
  -6   0   2 2911.36   23.96   1-0.00193-0.28444 0.95313-0.95320 0.27973-0.20152
  -6   0   1    5.44    2.39   1-0.10457-0.22206 0.96456-0.96461 0.18539-0.21486
  -6   0   0  900.17   13.73   1-0.18344-0.18344 0.96572-0.96576 0.10149-0.23865
  -6   0  -1    1.37    2.30   1-0.24671-0.16043 0.96082-0.96085 0.02455-0.26940
  -6   0  -211294.20   57.20   1-0.29923-0.14817 0.95161-0.95162-0.04760-0.30493
  -6   0  -3   -0.99    3.70   1-0.34398-0.14368 0.93884-0.93884-0.11638-0.34385
  -6   0  -4 3162.94   37.41   1-0.38284-0.14508 0.92279-0.92277-0.18270-0.38521
  -6   0  -5    8.32    4.12   1-0.41706-0.15113 0.90351-0.90347-0.24720-0.42840
  -6   0  -6 1056.96   26.81   1-0.44745-0.16099 0.88089-0.88084-0.31032-0.47297
  -6   2   9  318.85   15.61   1 0.79920-0.80375-0.33669 0.43939 0.76059 0.07142
  -6   2   8  326.57   14.72   1 0.84984-0.89465-0.21232 0.31503 0.76511-0.04078
  -6   2   7 1022.59   24.02   1 0.87982-0.96489-0.03271 0.13544 0.76871-0.15207
  -6   2   6 2139.40   30.91   1 0.86160-0.98693 0.19643-0.09370 0.75620-0.24725
  -6   2   5  928.17   18.67   1 0.77492-0.94050 0.43962-0.33687 0.71089-0.30963
  -6   2   4  562.98   12.98   1 0.63229-0.83813 0.64772-0.54495 0.63058-0.33701
  -6   2   3  647.35   12.71   1 0.47024-0.71634 0.79577-0.69298 0.52969-0.34380
  -6   2   2 2305.75   22.19   1 0.31772-0.60408 0.88918-0.78638 0.42409-0.34589
  -6   2   1 4257.10   29.63   1 0.18589-0.51251 0.94396-0.84115 0.32234-0.35183
  -6   2   0  814.40   13.70   1 0.07518-0.44206 0.97379-0.87095 0.22708-0.36426
  -6   2  -1 1303.76   18.25   1-0.01760-0.38953 0.98755-0.88470 0.13823-0.38309
  -6   2  -2  729.28   15.05   1-0.09607-0.35132 0.99052-0.88766 0.05485-0.40740
  -6   2  -3 2492.46   30.27   1-0.16328-0.32437 0.98575-0.88287-0.02409-0.43615
  -6   2  -4   28.27    2.52   1-0.22159-0.30633 0.97495-0.87206-0.09951-0.46842
  -6   2  -5   22.94    2.66   1-0.27275-0.29543 0.95909-0.85619-0.17213-0.50349
  -6   2  -6   57.45    4.94   1-0.31805-0.29038 0.93865-0.83572-0.24255-0.54076
  -6   4   8 2830.81   43.66   1 0.86261-0.90741-0.08775 0.29333 0.78456-0.06024
  -6   4   7  861.33   22.10   1 0.87690-0.96196 0.04446 0.16113 0.77173-0.15510
  -6   4   6  101.26    6.32   1 0.86490-0.99021 0.20152 0.00409 0.74973-0.24079
  -6   4   5 2308.11   30.37   1 0.81873-0.98430 0.37122-0.16560 0.71235-0.31110
  -6   4   4  140.79    7.11   1 0.73808-0.94391 0.53577-0.33013 0.65630-0.36274
  -6   4   3   67.64    5.23   1 0.63173-0.87782 0.67889-0.47323 0.58324-0.39736
  -6   4   212447.09   55.63   1 0.51305-0.79940 0.79207-0.58641 0.49855-0.42037
  -6   4   1 1497.07   19.17   1 0.39387-0.72048 0.87501-0.66932 0.40828-0.43778
  -6   4   010251.00   50.85   1 0.28152-0.64839 0.93199-0.72629 0.31696-0.45415
  -6   4  -1 3838.94   33.07   1 0.17924-0.58636 0.96851-0.76279 0.22722-0.47210
  -6   4  -2 2765.70   30.45   1 0.08763-0.53502 0.98938-0.78365 0.14023-0.49279
  -6   4  -3 2487.20   31.74   1 0.00608-0.49372 0.99827-0.79253 0.05630-0.51655
  -6   4  -4   24.93    2.85   1-0.06655-0.46135 0.99778-0.79201-0.02468-0.54326
  -6   4  -5    9.45    4.46   1-0.13142-0.43674 0.98962-0.78384-0.10301-0.57262
  -6   4  -6 1823.98   35.84   1-0.18962-0.41880 0.97491-0.76912-0.17906-0.60426
  -6   6   8   60.57    5.26   1 0.86237-0.90715 0.00631 0.30214 0.79193-0.06763
  -6   6   7  158.23   11.10   1 0.87025-0.95529 0.10982 0.19865 0.77074-0.15413
  -6   6   6   36.09    3.59   1 0.86093-0.98623 0.22859 0.07989 0.74338-0.23446
  -6   6   5 2851.47   35.31   1 0.83068-0.99624 0.35686-0.04837 0.70691-0.30567
  -6   6   4  496.26   14.02   1 0.77823-0.98405 0.48650-0.17799 0.65924-0.36569
  -6   6   3 1469.07   22.18   1 0.70574-0.95182 0.60878-0.30025 0.59996-0.41410
  -6   6   2  139.98    7.08   1 0.61831-0.90465 0.71664-0.40810 0.53043-0.45226
  -6   6   1 1510.43   21.18   1 0.52235-0.84895 0.80609-0.49753 0.45327-0.48279
  -6   6   0 2077.77   25.09   1 0.42380-0.79065 0.87618-0.56761 0.37136-0.50857
  -6   6  -1  654.27   15.12   1 0.32710-0.73421 0.92811-0.61952 0.28721-0.53211
  -6   6  -2  766.00   17.26   1 0.23502-0.68239 0.96408-0.65548 0.20264-0.55522
  -6   6  -3 2362.72   32.37   1 0.14896-0.63659 0.98650-0.67789 0.11877-0.57904
  -6   6  -4  990.36   23.09   1 0.06937-0.59727 0.99753-0.68890 0.03624-0.60419
  -6   6  -5   54.54    4.32   1-0.00382-0.56433 0.99891-0.69027-0.04471-0.63094
  -6   8   8  292.71   16.34   1 0.85559-0.90037 0.08569 0.32563 0.79335-0.06906
  -6   8   7  298.00   14.34   1 0.86042-0.94545 0.17003 0.24130 0.76721-0.15062
  -6   8   6    7.26    2.58   1 0.85265-0.97794 0.26493 0.14642 0.73645-0.22754
  -6   8   5  801.67   20.11   1 0.83026-0.99581 0.36705 0.04431 0.69943-0.29820
  -6   8   4  765.52   18.50   1 0.79228-0.99809 0.47198-0.06060 0.65486-0.36132
  -6   8   3 3379.81   36.19   1 0.73917-0.98524 0.57469-0.16330 0.60211-0.41626
  -6   8   2 1010.07   19.58   1 0.67295-0.95928 0.67046-0.25905 0.54138-0.46323
  -6   8   1 6411.24   47.94   1 0.59677-0.92335 0.75559-0.34416 0.47365-0.50318
  -6   8   0  623.75   15.43   1 0.51424-0.88109 0.82778-0.41634 0.40037-0.53759
  -6   8  -1   58.08    4.06   1 0.42880-0.83591 0.88618-0.47473 0.32316-0.56807
  -6   8  -2  203.70   10.28   1 0.34328-0.79064 0.93100-0.51953 0.24352-0.59611
  -6   8  -3 1344.85   26.32   1 0.25973-0.74735 0.96311-0.55162 0.16265-0.62293
  -6   8  -4  475.02   17.22   1 0.17947-0.70735 0.98366-0.57216 0.08145-0.64942
  -6   8  -5  755.71   23.03   1 0.10325-0.67139 0.99383-0.58231 0.00050-0.67616
  -6  10   7  105.34    8.26   1 0.84749-0.93251 0.22756 0.28664 0.76162-0.14503
  -6  10   6  268.72   13.73   1 0.84080-0.96608 0.30602 0.20820 0.72851-0.21961
  -6  10   5  530.94   17.66   1 0.82296-0.98849 0.39016 0.12407 0.69066-0.28945
  -6  10   4 1453.93   27.43   1 0.79329-0.99908 0.47724 0.03700 0.64724-0.35372
  -6  10   3  495.84   15.55   1 0.75183-0.99788 0.56412-0.04985 0.59770-0.41187
  -6  10   2   10.55    2.15   1 0.69943-0.98575 0.64760-0.13332 0.54193-0.46379
  -6  10   1 1285.85   23.87   1 0.63768-0.96425 0.72484-0.21055 0.48024-0.50979
  -6  10   0  102.24    7.89   1 0.56866-0.93549 0.79361-0.27930 0.41332-0.55055
  -6  10  -1   33.15    2.63   1 0.49464-0.90173 0.85244-0.33812 0.34207-0.58699
  -6  10  -2  308.95   13.72   1 0.41782-0.86517 0.90059-0.38625 0.26750-0.62011
  -6  10  -3  475.48   17.17   1 0.34010-0.82771 0.93793-0.42357 0.19056-0.65085
  -6  10  -4 1219.28   28.81   1 0.26297-0.79084 0.96472-0.45034 0.11206-0.68005
  -6  12   6  109.13    8.53   1 0.82556-0.95082 0.34986 0.26723 0.71931-0.21043
  -6  12   5 2006.79   36.39   1 0.81066-0.97618 0.42083 0.19627 0.68066-0.27946
  -6  12   4  760.93   21.40   1 0.78624-0.99202 0.49453 0.12259 0.63758-0.34408
  -6  12   3   42.65    3.68   1 0.75224-0.99828 0.56882 0.04831 0.58967-0.40385
  -6  12   2  864.71   21.81   1 0.70904-0.99535 0.64148-0.02433 0.53674-0.45861
  -6  12   1 2064.38   33.35   1 0.65750-0.98406 0.71035-0.09319 0.47884-0.50840
  -6  12   0   96.50    6.57   1 0.59883-0.96565 0.77357-0.15639 0.41627-0.55352
  -6  12  -1  207.92   11.63   1 0.53449-0.94157 0.82965-0.21245 0.34952-0.59446
  -6  12  -2  158.80   10.69   1 0.46603-0.91337 0.87753-0.26032 0.27921-0.63183
  -6  12  -3 1494.17   32.15   1 0.39494-0.88254 0.91658-0.29936 0.20599-0.66630
  -6  12  -4  348.34   16.93   1 0.32257-0.85042 0.94652-0.32928 0.13049-0.69850
  -6  14   5  222.28   13.78   1 0.79409-0.95961 0.45627 0.26370 0.66930-0.26812
  -6  14   4  101.56    8.27   1 0.77325-0.97903 0.51957 0.20042 0.62623-0.33274
  -6  14   3  136.03    8.84   1 0.74431-0.99035 0.58376 0.13625 0.57915-0.39335
  -6  14   2 1485.68   31.20   1 0.70747-0.99376 0.64720 0.07282 0.52787-0.44975
  -6  14   1  295.81   14.79   1 0.66321-0.98977 0.70827 0.01177 0.47235-0.50192
  -6  14   0 1939.45   35.71   1 0.61228-0.97909 0.76543-0.04538 0.41270-0.54996
  -6  14  -1   95.75    8.01   1 0.55562-0.96269 0.81736-0.09729 0.34917-0.59413
  -6  14  -2  330.20   16.58   1 0.49430-0.94162 0.86297-0.14289 0.28214-0.63478
  -6  16   2   16.42    5.80   1 0.69766-0.98394 0.66140 0.16149 0.51625-0.43815
  -6  16   1  425.01   18.52   1 0.65871-0.98525 0.71548 0.10742 0.46223-0.49182
  -6  16   0   87.39    5.86   1 0.61357-0.98037 0.76676 0.05616 0.40453-0.54180
  -5  15   4  347.64   16.69   1 0.80847-0.95309 0.47284 0.29859 0.62729-0.31095
  -5  15   3 2083.49   38.73   1 0.78629-0.97117 0.53348 0.23796 0.58307-0.37441
  -5  15   2  834.57   24.16   1 0.75646-0.98160 0.59485 0.17661 0.53503-0.43407
  -5  15   1  385.46   17.20   1 0.71914-0.98454 0.65542 0.11606 0.48299-0.48972
  -5  15   0 1175.56   28.76   1 0.67472-0.98037 0.71369 0.05780 0.42690-0.54131
  -5  15  -1  307.24   15.19   1 0.62384-0.96975 0.76821 0.00330 0.36681-0.58891
  -5  15  -2  396.41   18.26   1 0.56732-0.95350 0.81769-0.04617 0.30293-0.63272
  -5  13   6  459.70   19.14   1 0.85108-0.91519 0.30363 0.36490 0.71546-0.18373
  -5  13   5  171.83   11.79   1 0.84319-0.94757 0.36750 0.30104 0.67917-0.25513
  -5  13   4  102.54    6.98   1 0.82683-0.97147 0.43551 0.23305 0.63925-0.32289
  -5  13   3  261.09   13.03   1 0.80159-0.98648 0.50593 0.16264 0.59517-0.38650
  -5  13   2  595.91   18.70   1 0.76738-0.99253 0.57687 0.09172 0.54656-0.44558
  -5  13   1  444.57   15.97   1 0.72449-0.98990 0.64628 0.02233 0.49321-0.49992
  -5  13   0  369.25   14.95   1 0.67361-0.97928 0.71220-0.04358 0.43513-0.54953
  -5  13  -1   12.96    5.12   1 0.61579-0.96172 0.77286-0.10422 0.37255-0.59463
  -5  13  -2  801.63   23.15   1 0.55229-0.93847 0.82678-0.15813 0.30585-0.63563
  -5  13  -3   64.86    5.35   1 0.48450-0.91094 0.87286-0.20420 0.23557-0.67303
  -5  11   7 3474.37   52.27   1 0.86770-0.89157 0.17878 0.38687 0.75458-0.11515
  -5  11   6  632.30   21.16   1 0.86843-0.93256 0.24686 0.31880 0.72347-0.19172
  -5  11   5  797.60   22.30   1 0.85992-0.96431 0.32196 0.24371 0.68884-0.26478
  -5  11   4    4.87    3.51   1 0.84115-0.98580 0.40217 0.16352 0.64982-0.33345
  -5  11   3 2647.54   35.97   1 0.81148-0.99639 0.48507 0.08063 0.60566-0.39697
  -5  11   2  354.40   12.68   1 0.77087-0.99604 0.56789-0.00217 0.55585-0.45485
  -5  11   1  619.46   17.32   1 0.71996-0.98538 0.64779-0.08206 0.50021-0.50690
  -5  11   0 1053.57   22.44   1 0.66002-0.96570 0.72213-0.15638 0.43895-0.55333
  -5  11  -1 6198.48   55.37   1 0.59282-0.93876 0.78875-0.22298 0.37258-0.59465
  -5  11  -2  862.05   21.43   1 0.52035-0.90655 0.84611-0.28032 0.30187-0.63163
  -5  11  -3   24.86    3.13   1 0.44462-0.87108 0.89330-0.32750 0.22769-0.66514
  -5  11  -4   72.51    5.47   1 0.36743-0.83415 0.92997-0.36416 0.15091-0.69604
  -5   9   7  376.11   16.73   1 0.88032-0.90420 0.10762 0.35515 0.75762-0.11817
  -5   9   6   35.51    3.23   1 0.88257-0.94671 0.18834 0.27444 0.72952-0.19776
  -5   9   5  329.63   13.70   1 0.87337-0.97777 0.27843 0.18438 0.69717-0.27309
  -5   9   4 1426.29   25.51   1 0.85097-0.99563 0.37505 0.08777 0.65917-0.34278
  -5   9   3   64.96    5.26   1 0.81442-0.99934 0.47444-0.01161 0.61437-0.40567
  -5   9   2 2654.60   31.97   1 0.76394-0.98911 0.57231-0.10946 0.56212-0.46111
  -5   9   1 1114.92   20.57   1 0.70101-0.96644 0.66442-0.20156 0.50244-0.50912
  -5   9   0  674.03   16.32   1 0.62815-0.93384 0.74727-0.28439 0.43602-0.55039
  -5   9  -1  911.73   19.62   1 0.54846-0.89441 0.81844-0.35555 0.36402-0.58608
  -5   9  -2   76.43    5.32   1 0.46502-0.85123 0.87675-0.41384 0.28783-0.61757
  -5   9  -3   46.83    3.07   1 0.38055-0.80702 0.92200-0.45907 0.20880-0.64623
  -5   9  -4  530.84   17.78   1 0.29714-0.76387 0.95469-0.49174 0.12811-0.67323
  -5   9  -5   17.07    6.63   1 0.21626-0.72324 0.97567-0.51271 0.04666-0.69947
  -5   7   8 1824.63   36.39   1 0.87187-0.85550-0.05313 0.41302 0.77750-0.03034
  -5   7   7 2204.70   37.13   1 0.88843-0.91232 0.02899 0.33091 0.75702-0.11755
  -5   7   6 2411.38   35.64   1 0.89357-0.95772 0.12693 0.23299 0.73344-0.20166
  -5   7   5    6.61    3.74   1 0.88349-0.98790 0.23826 0.12168 0.70438-0.28029
  -5   7   4   98.58    7.00   1 0.85503-0.99970 0.35829 0.00166 0.66738-0.35098
  -5   7   310824.35   60.43   1 0.80681-0.99174 0.48043-0.12047 0.62057-0.41186
  -5   7   2 1905.60   24.31   1 0.74009-0.96527 0.59732-0.23734 0.56330-0.46228
  -5   7   1  220.93    8.44   1 0.65860-0.92405 0.70251-0.34252 0.49637-0.50304
  -5   7   0 3457.40   32.40   1 0.56755-0.87326 0.79175-0.43174 0.42170-0.53606
  -5   7  -1 5675.86   43.46   1 0.47222-0.81818 0.86332-0.50329 0.34172-0.56376
  -5   7  -2 2410.69   30.23   1 0.37697-0.76319 0.91750-0.55745 0.25871-0.58844
  -5   7  -3  500.19   15.28   1 0.28482-0.71130 0.95579-0.59573 0.17450-0.61192
  -5   7  -4   17.66    2.51   1 0.19755-0.66429 0.98015-0.62008 0.09036-0.63546
  -5   7  -5 3108.38   43.40   1 0.11602-0.62302 0.99249-0.63241 0.00705-0.65984
  -5   7  -6  594.30   20.85   1 0.04042-0.58768 0.99447-0.63437-0.07502-0.68546
  -5   5   8 1051.23   26.88   1 0.86507-0.84872-0.16092 0.41794 0.76409-0.01692
  -5   5   7  627.26   18.91   1 0.89043-0.91433-0.06270 0.31973 0.75097-0.11149
  -5   5   6 3173.57   39.09   1 0.90134-0.96550 0.06022 0.19683 0.73477-0.20297
  -5   5   5   60.09    5.00   1 0.88997-0.99439 0.20438 0.05268 0.71082-0.28671
  -5   5   4 1256.63   20.76   1 0.84984-0.99452 0.36064-0.10356 0.67419-0.35777
  -5   5   3   59.36    4.01   1 0.77952-0.96446 0.51530-0.25821 0.62172-0.41299
  -5   5   2 1123.54   16.73   1 0.68437-0.90957 0.65459-0.39748 0.55375-0.45271
  -5   5   1 1731.91   20.21   1 0.57441-0.83986 0.76943-0.51230 0.47385-0.48050
  -5   5   0 4612.05   33.53   1 0.46000-0.76571 0.85716-0.60002 0.38688-0.50121
  -5   5  -1  557.31   12.47   1 0.34879-0.69476 0.91980-0.66264 0.29714-0.51916
  -5   5  -2 4751.57   38.74   1 0.24507-0.63131 0.96141-0.70424 0.20756-0.53727
  -5   5  -3   49.84    3.89   1 0.15054-0.57703 0.98624-0.72905 0.11975-0.55715
  -5   5  -4  169.77    9.59   1 0.06531-0.53206 0.99781-0.74061 0.03440-0.57949
  -5   5  -5    8.06    6.25   1-0.01123-0.49578 0.99881-0.74159-0.04833-0.60445
  -5   5  -6  135.64    9.04   1-0.07998-0.46729 0.99112-0.73388-0.12858-0.63189
  -5   3   8    8.58    4.96   1 0.83919-0.82284-0.29797 0.45211 0.73569 0.01150
  -5   3   7  321.91   13.73   1 0.88132-0.90523-0.18004 0.33420 0.73468-0.09519
  -5   3   6  197.97   10.10   1 0.90527-0.96944-0.01782 0.17200 0.73211-0.20031
  -5   3   5   81.95    6.41   1 0.89145-0.99588 0.18444-0.03024 0.71714-0.29302
  -5   3   4 4646.15   37.06   1 0.82378-0.96847 0.40345-0.24924 0.67737-0.36094
  -5   3   3 4660.63   33.40   1 0.70560-0.89055 0.60350-0.44927 0.60823-0.39949
  -5   3   2 9727.98   44.32   1 0.56028-0.78548 0.75891-0.60467 0.51726-0.41620
  -5   3   1 1410.81   16.40   1 0.41317-0.67864 0.86561-0.71135 0.41678-0.42342
  -5   3   0 5759.89   33.80   1 0.27897-0.58469 0.93277-0.77849 0.31599-0.43031
  -5   3  -1 4077.39   30.61   1 0.16222-0.50820 0.97181-0.81752 0.21924-0.44125
  -5   3  -2  154.72    6.84   1 0.06228-0.44853 0.99166-0.83736 0.12778-0.45748
  -5   3  -3  362.39   11.16   1-0.02322-0.40328 0.99826-0.84394 0.04141-0.47880
  -5   3  -4 3954.02   40.71   1-0.09688-0.36988 0.99528-0.84094-0.04054-0.50454
  -5   3  -5 2537.44   36.27   1-0.16091-0.34611 0.98494-0.83059-0.11882-0.53394
  -5   3  -6  883.62   24.32   1-0.21708-0.33020 0.96853-0.81416-0.19412-0.56633
  -5   1   9   59.66    4.34   1 0.70103-0.64443-0.56071 0.61197 0.67078 0.18411
  -5   1   8  241.67   12.72   1 0.76579-0.74945-0.48942 0.54070 0.67322 0.07398
  -5   1   7  193.18   10.67   1 0.84085-0.86477-0.35693 0.40822 0.69175-0.05224
  -5   1   6 2992.43   35.45   1 0.90180-0.96598-0.12778 0.17909 0.72003-0.18821
  -5   1   5 2324.11   28.46   1 0.88076-0.98520 0.20643-0.15510 0.72457-0.30044
  -5   1   4 3354.90   30.10   1 0.72246-0.86716 0.54903-0.49769 0.65987-0.34342
  -5   1   3  220.20    6.97   1 0.49447-0.67943 0.78045-0.72909 0.53969-0.33093
  -5   1   2  305.98    7.56   1 0.28847-0.51369 0.89989-0.84852 0.41112-0.31005
  -5   1   1 1186.44   13.89   1 0.12874-0.39422 0.95522-0.90384 0.29509-0.30171
  -5   1   0 8867.57   39.01   1 0.00744-0.31318 0.97862-0.92722 0.19325-0.30755
  -5   1  -1  921.73   13.80   1-0.08672-0.25928 0.98552-0.93410 0.10248-0.32447
  -5   1  -2 3432.68   29.38   1-0.16210-0.22415 0.98293-0.93150 0.01971-0.34939
  -5   1  -3 1373.80   20.89   1-0.22422-0.20230 0.97409-0.92264-0.05733-0.38005
  -5   1  -4 2773.55   33.12   1-0.27665-0.19012 0.96051-0.90905-0.13020-0.41486
  -5   1  -5   96.09    7.10   1-0.32175-0.18528 0.94290-0.89142-0.20002-0.45273
  -5   1  -6  314.49   14.26   1-0.36110-0.18619 0.92150-0.87001-0.26753-0.49291
  -5  -1   9   56.90    4.30   1 0.49477-0.43818-0.78313 0.73152 0.53441 0.32049
  -5  -1   8  230.85   12.02   1 0.54541-0.52908-0.76572 0.71413 0.52009 0.22712
  -5  -1   7  180.62    9.79   1 0.64459-0.66853-0.69295 0.64137 0.54053 0.09899
  -5  -1   6 2940.01   34.57   1 0.84003-0.90422-0.40547 0.35391 0.64837-0.11653
  -5  -1   5 2331.76   28.37   1 0.73620-0.84065 0.48919-0.54074 0.70896-0.28481
  -5  -1   4 3254.11   28.86   1 0.19422-0.33893 0.88920-0.94073 0.45670-0.14024
  -5  -1   3  242.93    7.17   1-0.05468-0.13028 0.93920-0.99071 0.29379-0.08502
  -5  -1   2  316.76    7.45   1-0.17991-0.04532 0.94471-0.99621 0.18677-0.08568
  -5  -1   1 1266.06   14.15   1-0.25829-0.00720 0.94188-0.99336 0.10241-0.10902
  -5  -1   0 8939.54   38.80   1-0.31465 0.00890 0.93591-0.98738 0.02885-0.14314
  -5  -1  -1  945.74   13.85   1-0.35881 0.01281 0.92768-0.97913-0.03883-0.18316
  -5  -1  -2 3456.15   29.54   1-0.39534 0.00908 0.91721-0.96865-0.10297-0.22670
  -5  -1  -3 1391.25   20.96   1-0.42664 0.00011 0.90436-0.95578-0.16482-0.27253
  -5  -1  -4 2831.62   33.52   1-0.45403-0.01275 0.88894-0.94035-0.22513-0.31992
  -5  -1  -5  102.28    7.77   1-0.47835-0.02869 0.87074-0.92213-0.28434-0.36840
  -5  -1  -6  308.58   14.02   1-0.50007-0.04723 0.84952-0.90089-0.34274-0.41768
  -4   0   9   -6.43    5.29   1 0.55368-0.43594-0.73859 0.73842 0.56375 0.31400
  -4   0   8 6833.59   63.34   1 0.59259-0.51512-0.72750 0.72735 0.54228 0.22779
  -4   0   7   20.40    2.18   1 0.65361-0.61638-0.68780 0.68767 0.53723 0.12515
  -4   0   6   30.34    2.34   1 0.75218-0.75522-0.58491 0.58479 0.56266-0.00797
  -4   0   5    2.10    2.34   1 0.89013-0.93342-0.31556 0.31546 0.63768-0.19068
  -4   0   4 1720.12   21.24   1 0.87792-0.96148 0.27481-0.27490 0.69188-0.35257
  -4   0   3    4.40    1.79   1 0.50241-0.62623 0.77515-0.77522 0.54306-0.31143
  -4   0   212767.03   42.63   1 0.18215-0.34622 0.93077-0.93083 0.36199-0.23805
  -4   0   1   29.66    2.52   1-0.00504-0.19929 0.96853-0.96858 0.22872-0.21248
  -4   0   027822.73  230.97   1-0.12230-0.12230 0.97503-0.97505 0.12598-0.21742
  -4   0  -1    4.09    2.02   1-0.20379-0.08106 0.97095-0.97096 0.03981-0.23894
  -4   0  -2 2436.95   22.89   1-0.26515-0.05996 0.96183-0.96182-0.03689-0.26993
  -4   0  -3    4.72    2.65   1-0.31408-0.05129 0.94930-0.94928-0.10778-0.30673
  -4   0  -4   30.04    2.74   1-0.35466-0.05097 0.93386-0.93382-0.17488-0.34732
  -4   0  -5    1.64    3.57   1-0.38924-0.05664 0.91553-0.91548-0.23940-0.39048
  -4   0  -6 3745.91   45.39   1-0.41926-0.06689 0.89422-0.89416-0.30209-0.43548
  -4   0  -7   -0.61    5.94   1-0.44559-0.08081 0.86970-0.86962-0.36345-0.48181
  -4   2   8  171.64   10.78   1 0.75883-0.68134-0.51223 0.61495 0.65676 0.11329
  -4   2   7  201.33   10.46   1 0.81660-0.77937-0.43556 0.53830 0.65655 0.00581
  -4   2   6 1237.50   22.58   1 0.87856-0.88158-0.30728 0.41003 0.66759-0.11291
  -4   2   5 1300.24   21.01   1 0.92530-0.96859-0.10579 0.20855 0.68368-0.23670
  -4   2   4  625.51   13.19   1 0.91354-0.99708 0.17256-0.06978 0.68316-0.34386
  -4   2   3 3159.06   25.72   1 0.80258-0.92639 0.47428-0.37148 0.63566-0.40405
  -4   2   2 1496.76   15.71   1 0.61622-0.78029 0.71412-0.61131 0.53841-0.41448
  -4   2   1 3564.00   22.53   1 0.42010-0.62442 0.86207-0.75924 0.41994-0.40371
  -4   2   0 2960.10   21.01   1 0.25185-0.49643 0.94101-0.83817 0.30369-0.39514
  -4   2  -1  369.59    8.48   1 0.11700-0.40184 0.97919-0.87633 0.19746-0.39660
  -4   2  -2 2188.09   22.37   1 0.00968-0.33478 0.99436-0.89149 0.10136-0.40820
  -4   2  -3 2011.95   24.26   1-0.07703-0.28833 0.99597-0.89308 0.01350-0.42802
  -4   2  -4  553.06   14.68   1-0.14853-0.25709 0.98880-0.88590-0.06807-0.45414
  -4   2  -5  158.20    8.99   1-0.20869-0.23719 0.97531-0.87239-0.14492-0.48498
  -4   2  -6  287.69   13.30   1-0.26018-0.22596 0.95672-0.85378-0.21819-0.51939
  -4   2  -7  480.04   18.39   1-0.30483-0.22156 0.93358-0.83063-0.28875-0.55652
  -4   4   8  201.66   12.56   1 0.83301-0.75551-0.33995 0.54554 0.71625 0.05378
  -4   4   7 1394.32   27.56   1 0.87369-0.83645-0.26039 0.46600 0.70775-0.04540
  -4   4   6 2782.30   35.05   1 0.90849-0.91151-0.14865 0.35427 0.70188-0.14722
  -4   4   5  278.78   10.37   1 0.92718-0.97046-0.00076 0.20640 0.69407-0.24710
  -4   4   417000.47   70.97   1 0.91536-0.99889 0.17988 0.02577 0.67632-0.33704
  -4   4   3 1291.63   17.83   1 0.86045-0.98425 0.37729-0.17163 0.63932-0.40773
  -4   4   2  112.54    5.29   1 0.76167-0.92573 0.56554-0.35986 0.57811-0.45420
  -4   4   1 3579.32   25.55   1 0.63323-0.83754 0.72175-0.51605 0.49596-0.47975
  -4   4   0  184.51    6.32   1 0.49514-0.73971 0.83687-0.63116 0.40162-0.49309
  -4   4  -1  205.58    7.13   1 0.36259-0.64742 0.91420-0.70847 0.30347-0.50263
  -4   4  -2 7197.81   43.32   1 0.24292-0.56801 0.96196-0.75622 0.20676-0.51360
  -4   4  -3 1243.01   20.12   1 0.13792-0.50326 0.98817-0.78241 0.11380-0.52833
  -4   4  -4 7497.71   54.52   1 0.04665-0.45226 0.99888-0.79310 0.02519-0.54741
  -4   4  -5  394.92   14.24   1-0.03269-0.41317 0.99818-0.79239-0.05928-0.57063
  -4   4  -6  729.06   20.67   1-0.10201-0.38411 0.98870-0.78289-0.14014-0.59746
  -4   4  -7 1126.39   28.41   1-0.16297-0.36342 0.97201-0.76619-0.21796-0.62733
  -4   6   8   72.13    5.95   1 0.86555-0.78804-0.20366 0.51212 0.74795 0.02207
  -4   6   7 1953.20   33.89   1 0.89387-0.85661-0.13087 0.43935 0.73188-0.06955
  -4   6   6 1020.52   22.30   1 0.91451-0.91751-0.03723 0.34572 0.71553-0.16089
  -4   6   5  106.20    7.18   1 0.92218-0.96544 0.07749 0.23101 0.69621-0.24925
  -4   6   4   59.25    4.32   1 0.91067-0.99420 0.21042 0.09810 0.67022-0.33095
  -4   6   3  560.53   12.96   1 0.87468-0.99847 0.35452-0.04599 0.63358-0.40200
  -4   6   2   25.67    1.95   1 0.81234-0.97638 0.49916-0.19060 0.58345-0.45956
  -4   6   1 5693.89   36.87   1 0.72678-0.93108 0.63283-0.32427 0.51944-0.50323
  -4   6   0  421.20   10.19   1 0.62533-0.86989 0.74682-0.43824 0.44377-0.53525
  -4   6  -1 2468.28   25.96   1 0.51663-0.80145 0.83707-0.52847 0.36019-0.55936
  -4   6  -2   14.79    1.62   1 0.40803-0.73311 0.90378-0.59516 0.27251-0.57937
  -4   6  -3  749.45   16.91   1 0.30436-0.66969 0.94959-0.64096 0.18369-0.59824
  -4   6  -4  567.19   16.23   1 0.20812-0.61371 0.97793-0.66929 0.09562-0.61786
  -4   6  -5  121.23    9.14   1 0.12016-0.56602 0.99203-0.68337 0.00932-0.63924
  -4   6  -6  147.24   10.29   1 0.04039-0.52650 0.99449-0.68582-0.07482-0.66279
  -4   8   8  303.38   15.38   1 0.87744-0.79992-0.09106 0.50239 0.76484 0.00517
  -4   8   7  155.30   10.90   1 0.89788-0.86062-0.02661 0.43795 0.74324-0.08092
  -4   8   6  317.06   13.97   1 0.91080-0.91380 0.05233 0.35903 0.72032-0.16569
  -4   8   5 5471.19   50.40   1 0.91327-0.95653 0.14510 0.26628 0.69446-0.24752
  -4   8   4  873.54   18.91   1 0.90215-0.98566 0.24960 0.16179 0.66366-0.32440
  -4   8   3 2451.72   29.46   1 0.87475-0.99852 0.36199 0.04942 0.62585-0.39429
  -4   8   2  278.86    9.67   1 0.82972-0.99375 0.47681-0.06539 0.57940-0.45552
  -4   8   1 1715.07   23.17   1 0.76772-0.97201 0.58789-0.17645 0.52355-0.50736
  -4   8   0 1033.28   17.97   1 0.69148-0.93603 0.68944-0.27799 0.45868-0.55017
  -4   8  -1 1827.91   24.88   1 0.60516-0.88996 0.77723-0.36577 0.38619-0.58538
  -4   8  -2 1345.27   23.14   1 0.51333-0.83839 0.84904-0.43756 0.30805-0.61492
  -4   8  -3 6559.57   53.29   1 0.42008-0.78540 0.90444-0.49294 0.22629-0.64085
  -4   8  -4  464.46   16.04   1 0.32852-0.73411 0.94428-0.53277 0.14266-0.66491
  -4   8  -5   81.25    5.82   1 0.24071-0.68655 0.97004-0.55851 0.05848-0.68842
  -4   8  -6   55.13    4.04   1 0.15778-0.64388 0.98331-0.57177-0.02538-0.71224
  -4  10   7   45.02    3.94   1 0.89288-0.85561 0.06287 0.45135 0.74735-0.08505
  -4  10   6  157.94   10.28   1 0.90134-0.90432 0.13021 0.38402 0.72010-0.16548
  -4  10   5 1302.80   26.73   1 0.90108-0.94433 0.20742 0.30682 0.69009-0.24316
  -4  10   4    8.33    4.18   1 0.89034-0.97385 0.29293 0.22133 0.65614-0.31690
  -4  10   3  329.50   12.42   1 0.86761-0.99137 0.38430 0.12998 0.61704-0.38549
  -4  10   2  503.34   14.64   1 0.83200-0.99602 0.47830 0.03599 0.57178-0.44791
  -4  10   1 1675.87   25.49   1 0.78356-0.98784 0.57122-0.05691 0.51971-0.50353
  -4  10   0 2593.73   32.06   1 0.72338-0.96792 0.65930-0.14498 0.46074-0.55225
  -4  10  -1   58.51    5.04   1 0.65348-0.93827 0.73926-0.22492 0.39533-0.59453
  -4  10  -2   35.74    2.89   1 0.57646-0.90152 0.80869-0.29433 0.32440-0.63129
  -4  10  -3 1617.96   29.26   1 0.49508-0.86039 0.86614-0.35177 0.24912-0.66369
  -4  10  -4    5.89    6.26   1 0.41185-0.81743 0.91111-0.39673 0.17068-0.69295
  -4  10  -5   31.52    3.46   1 0.32887-0.77470 0.94376-0.42936 0.09021-0.72016
  -4  12   6  894.74   25.50   1 0.88746-0.89043 0.20118 0.41592 0.71638-0.16177
  -4  12   5 1470.70   30.39   1 0.88571-0.92894 0.26675 0.35037 0.68354-0.23663
  -4  12   4  143.60    9.73   1 0.87536-0.95885 0.33856 0.27857 0.64739-0.30816
  -4  12   3   59.93    4.95   1 0.85552-0.97927 0.41493 0.20222 0.60714-0.37560
  -4  12   2  276.86   12.00   1 0.82559-0.98960 0.49370 0.12346 0.56212-0.43827
  -4  12   1 3065.59   38.20   1 0.78550-0.98976 0.57245 0.04473 0.51185-0.49569
  -4  12   0  821.62   20.08   1 0.73570-0.98023 0.64859-0.03140 0.45613-0.54766
  -4  12  -1  111.64    8.64   1 0.67725-0.96203 0.71972-0.10251 0.39507-0.59428
  -4  12  -2  455.44   16.33   1 0.61162-0.93666 0.78376-0.16654 0.32906-0.63596
  -4  12  -3 1564.91   31.56   1 0.54055-0.90586 0.83914-0.22190 0.25872-0.67331
  -4  12  -4    8.67    4.10   1 0.46587-0.87143 0.88483-0.26757 0.18481-0.70710
  -4  14   5  401.39   18.07   1 0.86707-0.91029 0.32421 0.39577 0.67499-0.22810
  -4  14   4 2945.73   44.93   1 0.85714-0.94061 0.38560 0.33440 0.63721-0.29800
  -4  14   3    5.65    4.53   1 0.83926-0.96300 0.45064 0.26937 0.59598-0.36446
  -4  14   2   29.78    3.08   1 0.81306-0.97706 0.51781 0.20223 0.55084-0.42700
  -4  14   1  430.09   16.58   1 0.77843-0.98269 0.58534 0.13470 0.50141-0.48527
  -4  14   0  231.26   12.70   1 0.73560-0.98012 0.65142 0.06864 0.44751-0.53905
  -4  14  -1   26.39    2.86   1 0.68514-0.96991 0.71421 0.00587 0.38909-0.58833
  -4  14  -2  671.43   21.11   1 0.62792-0.95295 0.77204-0.05194 0.32632-0.63324
  -4  14  -3  328.40   16.51   1 0.56505-0.93035 0.82346-0.10335 0.25952-0.67412
  -4  16   3    0.67    7.52   1 0.81910-0.94282 0.48969 0.33319 0.58340-0.35189
  -4  16   2  823.05   24.70   1 0.79550-0.95949 0.54766 0.27524 0.53798-0.41416
  -4  16   1 1383.72   32.42   1 0.76466-0.96890 0.60615 0.21676 0.48891-0.47278
  -4  16   0  527.20   19.66   1 0.72668-0.97118 0.66378 0.15915 0.43602-0.52758
  -4  16  -1  328.46   16.82   1 0.68189-0.96666 0.71912 0.10383 0.37922-0.57846
  -3  17   2  619.81   22.97   1 0.82597-0.92881 0.50688 0.36746 0.53764-0.39097
  -3  17   1  509.66   20.68   1 0.80087-0.94396 0.56214 0.31222 0.49096-0.45198
  -3  17   0  107.78    8.38   1 0.76886-0.95221 0.61772 0.25665 0.44079-0.50949
  -3  15   4  332.80   16.23   1 0.87943-0.90175 0.34528 0.42616 0.63274-0.27068
  -3  15   3  147.93    9.32   1 0.86744-0.93002 0.40417 0.36728 0.59346-0.33909
  -3  15   2  859.80   24.20   1 0.84796-0.95081 0.46627 0.30520 0.55089-0.40420
  -3  15   1  149.92   10.69   1 0.82066-0.96376 0.53017 0.24131 0.50460-0.46560
  -3  15   0  281.59   14.55   1 0.78541-0.96878 0.59430 0.17721 0.45426-0.52295
  -3  15  -1 2735.08   42.54   1 0.74239-0.96601 0.65695 0.11456 0.39965-0.57603
  -3  15  -2  913.72   26.11   1 0.69207-0.95595 0.71646 0.05508 0.34073-0.62479
  -3  15  -3  473.18   19.98   1 0.63518-0.93932 0.77121 0.00034 0.27759-0.66934
  -3  13   6   53.43    4.21   1 0.90067-0.84249 0.16780 0.50074 0.70845-0.13100
  -3  13   5 1007.33   26.60   1 0.90359-0.88567 0.22418 0.44438 0.67641-0.20664
  -3  13   4   68.26    6.29   1 0.89941-0.92174 0.28722 0.38135 0.64188-0.27980
  -3  13   3  208.07   12.16   1 0.88718-0.94978 0.35582 0.31277 0.60418-0.34980
  -3  13   2  675.30   19.43   1 0.86612-0.96898 0.42843 0.24018 0.56265-0.41595
  -3  13   1  193.59   10.66   1 0.83570-0.97882 0.50315 0.16547 0.51666-0.47765
  -3  13   0  121.08    8.88   1 0.79580-0.97917 0.57780 0.09084 0.46577-0.53445
  -3  13  -1  515.20   17.19   1 0.74676-0.97039 0.65007 0.01858 0.40976-0.58612
  -3  13  -2  557.17   18.50   1 0.68944-0.95333 0.71773-0.04907 0.34867-0.63272
  -3  13  -3  518.48   18.35   1 0.62508-0.92923 0.77882-0.11014 0.28279-0.67453
  -3  13  -4  142.00   10.97   1 0.55520-0.89961 0.83176-0.16306 0.21264-0.71206
  -3  11   7  538.47   20.91   1 0.90131-0.80288 0.03286 0.53280 0.73756-0.05240
  -3  11   6   10.18    4.83   1 0.91337-0.85520 0.08838 0.47729 0.71007-0.13260
  -3  11   5   15.89    2.58   1 0.91878-0.90087 0.15344 0.41225 0.68084-0.21106
  -3  11   4  479.98   15.87   1 0.91606-0.93841 0.22725 0.33846 0.64896-0.28687
  -3  11   3 8562.05   62.72   1 0.90369-0.96629 0.30839 0.25733 0.61340-0.35900
  -3  11   2 1807.33   28.07   1 0.88035-0.98321 0.39474 0.17100 0.57311-0.42639
  -3  11   1 2367.16   31.47   1 0.84524-0.98836 0.48350 0.08225 0.52718-0.48815
  -3  11   0   69.06    4.95   1 0.79829-0.98168 0.57144-0.00568 0.47500-0.54366
  -3  11  -1 2787.41   35.01   1 0.74032-0.96397 0.65522-0.08944 0.41642-0.59277
  -3  11  -2  299.96   12.30   1 0.67295-0.93685 0.73182-0.16603 0.35172-0.63576
  -3  11  -3  184.33   10.75   1 0.59834-0.90250 0.79885-0.23305 0.28161-0.67334
  -3  11  -4  501.04   18.21   1 0.51892-0.86334 0.85476-0.28893 0.20707-0.70648
  -3  11  -5 3947.23   52.44   1 0.43701-0.82169 0.89875-0.33291 0.12914-0.73624
  -3   9   7    7.97    5.01   1 0.90353-0.80512-0.06251 0.52530 0.73098-0.04580
  -3   9   6 2069.65   34.80   1 0.92016-0.86200 0.00050 0.46231 0.70716-0.12968
  -3   9   5   55.22    4.30   1 0.92963-0.91173 0.07630 0.38651 0.68192-0.21212
  -3   9   4 1286.80   23.57   1 0.92948-0.95184 0.16423 0.29860 0.65385-0.29174
  -3   9   3  631.79   15.87   1 0.91707-0.97969 0.26244 0.20040 0.62128-0.36686
  -3   9   2  209.11    8.80   1 0.89014-0.99302 0.36770 0.09516 0.58246-0.43573
  -3   9   1  733.68   15.68   1 0.84743-0.99056 0.47548-0.01260 0.53596-0.49692
  -3   9   0 1191.18   19.87   1 0.78920-0.97260 0.58053-0.11764 0.48099-0.54964
  -3   9  -1   19.40    2.11   1 0.71745-0.94111 0.67776-0.21485 0.41767-0.59401
  -3   9  -2 3421.50   36.50   1 0.63548-0.89939 0.76310-0.30017 0.34699-0.63101
  -3   9  -3  323.77   12.23   1 0.54716-0.85134 0.83404-0.37110 0.27051-0.66222
  -3   9  -4  387.69   14.75   1 0.45624-0.80067 0.88966-0.42670 0.18998-0.68938
  -3   9  -5  519.46   17.72   1 0.36575-0.75044 0.93021-0.46724 0.10703-0.71412
  -3   9  -6   13.31    5.91   1 0.27789-0.70284 0.95669-0.49370 0.02295-0.73773
  -3   7   8  514.90   19.52   1 0.86707-0.72840-0.22597 0.58587 0.73595 0.05693
  -3   7   7 3106.73   43.25   1 0.89500-0.79659-0.17176 0.53167 0.71641-0.03122
  -3   7   6  420.41   15.65   1 0.91870-0.86055-0.10061 0.46055 0.69767-0.12018
  -3   7   5 1542.19   25.90   1 0.93500-0.91711-0.01132 0.37127 0.67832-0.20851
  -3   7   4 4262.37   39.02   1 0.93955-0.96192 0.09606 0.26391 0.65610-0.29398
  -3   7   3 7676.54   48.53   1 0.92737-0.99000 0.21908 0.14090 0.62802-0.37358
  -3   7   2 8947.19   49.28   1 0.89412-0.99700 0.35221 0.00778 0.59085-0.44411
  -3   7   1  618.65   12.56   1 0.83781-0.98096 0.48704-0.12703 0.54211-0.50305
  -3   7   0   91.45    5.43   1 0.76022-0.94362 0.61407-0.25405 0.48103-0.54966
  -3   7  -110745.02   54.50   1 0.66659-0.89026 0.72530-0.36526 0.40891-0.58523
  -3   7  -2 1775.87   23.68   1 0.56393-0.82785 0.81605-0.45600 0.32852-0.61253
  -3   7  -3  250.65    9.95   1 0.45887-0.76305 0.88518-0.52511 0.24309-0.63479
  -3   7  -4 1631.13   27.05   1 0.35640-0.70084 0.93406-0.57398 0.15543-0.65482
  -3   7  -5 2633.74   37.35   1 0.25954-0.64424 0.96524-0.60514 0.06755-0.67462
  -3   7  -6 1225.89   28.14   1 0.16975-0.59471 0.98147-0.62136-0.01933-0.69543
  -3   5   8  587.62   20.35   1 0.83238-0.69373-0.35744 0.61447 0.70399 0.08890
  -3   5   7   98.48    6.88   1 0.86863-0.77024-0.30213 0.55917 0.68893-0.00373
  -3   5   6  360.47   13.31   1 0.90334-0.84520-0.22367 0.48073 0.67716-0.09964
  -3   5   5  424.09   12.91   1 0.93172-0.91384-0.11778 0.37486 0.66695-0.19713
  -3   5   4 1494.62   21.53   1 0.94569-0.96807 0.01799 0.23911 0.65458-0.29245
  -3   5   3 2097.05   23.08   1 0.93441-0.99705 0.18083 0.07627 0.63397-0.37953
  -3   5   211398.30   49.09   1 0.88805-0.99095 0.35932-0.10220 0.59805-0.45129
  -3   5   1  420.49    9.12   1 0.80415-0.94730 0.53438-0.27724 0.54217-0.50310
  -3   5   0 3566.39   26.04   1 0.69100-0.87442 0.68689-0.42973 0.46726-0.53588
  -3   5  -1    7.93    1.22   1 0.56350-0.78717 0.80594-0.54877 0.37906-0.55537
  -3   5  -2  725.85   13.84   1 0.43550-0.69943 0.89059-0.63340 0.28455-0.56854
  -3   5  -3  899.81   17.05   1 0.31568-0.61987 0.94579-0.68859 0.18906-0.58074
  -3   5  -4 1663.06   25.46   1 0.20771-0.55216 0.97802-0.72080 0.09564-0.59501
  -3   5  -5  280.40   12.27   1 0.11214-0.49685 0.99294-0.73571 0.00555-0.61261
  -3   5  -6 2151.75   35.12   1 0.02805-0.45302 0.99476-0.73751-0.08092-0.63382
  -3   5  -7   46.40    3.65   1-0.04597-0.41926 0.98634-0.72908-0.16402-0.65842
  -3   3   8  816.75   22.67   1 0.76295-0.62431-0.51316 0.66732 0.64987 0.14304
  -3   3   7 1976.88   32.03   1 0.80798-0.70960-0.46460 0.61877 0.63814 0.04707
  -3   3   6 6455.76   51.41   1 0.85856-0.80043-0.38529 0.53948 0.63469-0.05716
  -3   3   5 4085.08   37.13   1 0.90945-0.89158-0.26253 0.41674 0.63905-0.16921
  -3   3   4   21.93    1.82   1 0.94541-0.96780-0.08282 0.23704 0.64575-0.28360
  -3   3   3 2413.44   22.72   1 0.93727-0.99992 0.15509-0.00086 0.63998-0.38552
  -3   3   2   16.55    1.23   1 0.85582-0.95873 0.41922-0.26497 0.60105-0.45428
  -3   3   1   64.90    3.63   1 0.70611-0.84928 0.65148-0.49721 0.52135-0.48227
  -3   3   0 7809.43   32.76   1 0.52924-0.71266 0.81536-0.66107 0.41561-0.48421
  -3   3  -1 5471.44   30.13   1 0.36234-0.58603 0.91426-0.75996 0.30357-0.47986
  -3   3  -213384.11   53.12   1 0.22006-0.48401 0.96772-0.81340 0.19621-0.48018
  -3   3  -3  770.45   14.65   1 0.10280-0.40700 0.99271-0.83838 0.09672-0.48839
  -3   3  -4 1724.33   24.55   1 0.00635-0.35082 0.99998-0.84563 0.00484-0.50419
  -3   3  -5  952.57   20.37   1-0.07381-0.31091 0.99563-0.84127-0.08071-0.52634
  -3   3  -6   36.26    2.90   1-0.14140-0.28358 0.98304-0.82867-0.16122-0.55351
  -3   3  -7   28.33    3.29   1-0.19919-0.26605 0.96402-0.80963-0.23782-0.58460
  -3   1   8  231.71   12.50   1 0.63044-0.49181-0.69363 0.74492 0.55888 0.23403
  -3   1   7  351.04   13.33   1 0.67386-0.57549-0.66936 0.72067 0.54205 0.14318
  -3   1   6 3716.32   38.24   1 0.73592-0.67780-0.61370 0.66502 0.54035 0.03719
  -3   1   5  150.54    7.34   1 0.82299-0.80513-0.49732 0.54866 0.56223-0.09238
  -3   1   4  736.74   13.90   1 0.92247-0.94487-0.25656 0.30792 0.61240-0.25024
  -3   1   3   30.51    2.26   1 0.92918-0.99184 0.17644-0.12507 0.64864-0.39416
  -3   1   211968.30   40.35   1 0.69907-0.80199 0.63445-0.58307 0.56727-0.42048
  -3   1   1 6017.87   24.80   1 0.39519-0.53837 0.87417-0.82277 0.40945-0.37035
  -3   1   0 7402.92   27.73   1 0.17053-0.35396 0.96101-0.90960 0.26552-0.33411
  -3   1  -1  237.13    6.00   1 0.01894-0.24264 0.98806-0.93663 0.14871-0.32499
  -3   1  -2 1588.81   17.34   1-0.08765-0.17631 0.99202-0.94057 0.05102-0.33499
  -3   1  -3   63.93    4.66   1-0.16708-0.13714 0.98546-0.93400-0.03453-0.35712
  -3   1  -4 2811.80   30.26   1-0.22930-0.11518 0.97292-0.92144-0.11227-0.38707
  -3   1  -5 1100.91   21.63   1-0.27995-0.10478 0.95610-0.90461-0.18480-0.42223
  -3   1  -6 1256.57   25.79   1-0.32237-0.10262 0.93565-0.88414-0.25373-0.46098
  -3   1  -7  481.99   18.33   1-0.35861-0.10665 0.91169-0.86016-0.32010-0.50231
  -3  -1   8  234.84   12.82   1 0.39522-0.25660-0.87212 0.82054 0.41533 0.37760
  -3  -1   7  321.00   13.58   1 0.39164-0.29328-0.88883 0.83727 0.36707 0.31817
  -3  -1   6 3664.50   37.82   1 0.39361-0.33551-0.89957 0.84802 0.32272 0.25483
  -3  -1   5  147.62    7.00   1 0.41230-0.39445-0.89937 0.84784 0.28891 0.18096
  -3  -1   4  794.32   13.68   1 0.51197-0.53439-0.85012 0.79861 0.30546 0.05672
  -3  -1   3   68.01    4.01   1 0.26303-0.32571 0.89146-0.94296 0.44042-0.18593
  -3  -1   213077.31  154.74   1-0.23118 0.12825 0.93866-0.99014 0.15064-0.00384
  -3  -1   1 6274.49   24.54   1-0.31393 0.17074 0.92927-0.98074 0.06288-0.02377
  -3  -1   0 7780.16   27.88   1-0.35780 0.17435 0.92323-0.97469-0.00426-0.06432
  -3  -1  -1  241.87    5.98   1-0.38958 0.16587 0.91684-0.96828-0.06523-0.11103
  -3  -1  -2 1596.55   17.28   1-0.41565 0.15168 0.90883-0.96025-0.12355-0.16040
  -3  -1  -3   33.30    2.64   1-0.43829 0.13406 0.89861-0.95002-0.18048-0.21115
  -3  -1  -4 2819.78   30.41   1-0.45849 0.11400 0.88588-0.93727-0.23661-0.26272
  -3  -1  -5 1116.48   21.66   1-0.47675 0.09200 0.87038-0.92176-0.29222-0.31479
  -3  -1  -6 1289.67   25.60   1-0.49331 0.06831 0.85188-0.90325-0.34748-0.36722
  -3  -1  -7  480.30   18.61   1-0.50829 0.04303 0.83014-0.88149-0.40251-0.41988
  -2   0   8  466.08   17.97   1 0.48651-0.28673-0.81951 0.81938 0.46278 0.35301
  -2   0   7    4.56    3.81   1 0.49434-0.33483-0.83102 0.83090 0.42131 0.28679
  -2   0   6 3175.91   35.30   1 0.51022-0.39096-0.83400 0.83390 0.38549 0.21492
  -2   0   5    8.09    1.49   1 0.54239-0.46339-0.82269 0.82260 0.36058 0.13214
  -2   0   452695.02  424.20   1 0.61177-0.57303-0.77809 0.77801 0.36071 0.02433
  -2   0   3   56.74    3.33   1 0.78032-0.78184-0.60612 0.60606 0.43435-0.15701
  -2   0   2  926.15   10.77   1 0.91368-0.95545 0.27927-0.27932 0.61550-0.44584
  -2   0   1   23.44    1.68   1 0.22484-0.30688 0.93670-0.93673 0.33291-0.27094
  -2   0   0 7244.05   82.90   1-0.06115-0.06115 0.98057-0.98058 0.14982-0.19554
  -2   0  -1    3.72    0.88   1-0.18532 0.02277 0.97535-0.97535 0.04145-0.19486
  -2   0  -2 6909.21   32.76   1-0.25819 0.05538 0.96423-0.96422-0.04152-0.21957
  -2   0  -3    8.69    1.32   1-0.30892 0.06585 0.95105-0.95102-0.11346-0.25533
  -2   0  -422800.02   81.60   1-0.34792 0.06459 0.93597-0.93592-0.17968-0.29679
  -2   0  -5    3.54    2.96   1-0.37973 0.05614 0.91870-0.91863-0.24258-0.34158
  -2   0  -6  366.31   13.55   1-0.40661 0.04276 0.89889-0.89881-0.30340-0.38845
  -2   0  -7   -6.55    4.82   1-0.42982 0.02571 0.87622-0.87612-0.36282-0.43672
  -2   2   8  320.11   14.86   1 0.66378-0.46400-0.66086 0.76359 0.57298 0.24279
  -2   2   7  599.28   17.87   1 0.69715-0.53762-0.64581 0.74855 0.54934 0.15874
  -2   2   6 1428.72   24.31   1 0.74121-0.62194-0.61111 0.71388 0.53468 0.06572
  -2   2   5  630.16   14.38   1 0.79958-0.72057-0.54496 0.64774 0.53292-0.04022
  -2   2   4  641.25   12.96   1 0.87314-0.83439-0.42452 0.52731 0.54856-0.16354
  -2   2   3  170.88    6.05   1 0.94655-0.94806-0.21036 0.31317 0.58062-0.30329
  -2   2   2 3487.70   22.07   1 0.95582-0.99759 0.13004-0.02722 0.60186-0.43222
  -2   2   1 5024.72   21.98   1 0.81151-0.89354 0.51896-0.41612 0.55253-0.49058
  -2   2   0 1853.49   13.04   1 0.56232-0.68460 0.79262-0.68977 0.42886-0.47460
  -2   2  -1 4813.88   24.22   1 0.33162-0.49417 0.92626-0.82339 0.29007-0.44349
  -2   2  -2  369.02    8.37   1 0.15732-0.36012 0.98071-0.87782 0.16638-0.42749
  -2   2  -3   20.96    1.79   1 0.02922-0.27228 0.99817-0.89526 0.05998-0.42878
  -2   2  -4 1453.39   21.26   1-0.06740-0.21592 0.99768-0.89476-0.03336-0.44313
  -2   2  -5    4.72    3.10   1-0.14294-0.18064 0.98731-0.88438-0.11758-0.46660
  -2   2  -6  525.34   16.48   1-0.20395-0.15988 0.97051-0.86756-0.19544-0.49642
  -2   2  -7  617.59   20.20   1-0.25455-0.14955 0.94877-0.84581-0.26881-0.53074
  -2   4   8 4017.25   51.47   1 0.77296-0.57316-0.50266 0.70826 0.64802 0.16774
  -2   4   7    3.97    4.76   1 0.80918-0.64964-0.47054 0.67616 0.62886 0.07921
  -2   4   6  201.83    9.95   1 0.84979-0.73051-0.41795 0.62358 0.61557-0.01519
  -2   4   5 3846.66   36.80   1 0.89339-0.81437-0.33783 0.54348 0.60866-0.11597
  -2   4   4 1685.87   21.92   1 0.93486-0.89610-0.22106 0.42672 0.60712-0.22211
  -2   4   3 9708.34   46.65   1 0.96221-0.96371-0.05903 0.26471 0.60627-0.32895
  -2   4   2 1132.48   14.35   1 0.95493-0.99669 0.14824 0.05746 0.59554-0.42592
  -2   4   1  504.37    8.89   1 0.89192-0.97394 0.38026-0.17455 0.56046-0.49853
  -2   4   035904.64  275.59   1 0.77095-0.89322 0.59747-0.39175 0.49292-0.53866
  -2   4  -1   79.20    4.14   1 0.61592-0.77845 0.76646-0.56072 0.39933-0.55276
  -2   4  -2   47.95    3.17   1 0.45726-0.66005 0.87940-0.67365 0.29400-0.55513
  -2   4  -3 7237.52   44.09   1 0.31339-0.55644 0.94655-0.74077 0.18823-0.55704
  -2   4  -4  707.93   15.69   1 0.18993-0.47324 0.98166-0.77587 0.08733-0.56383
  -2   4  -5  709.36   17.84   1 0.08590-0.40946 0.99541-0.78961-0.00732-0.57687
  -2   4  -6 1809.05   31.18   1-0.00175-0.36208 0.99471-0.78889-0.09607-0.59581
  -2   4  -7  223.99   13.07   1-0.07615-0.32794 0.98368-0.77784-0.17982-0.61974
  -2   6   8   20.88    2.88   1 0.83605-0.63624-0.35998 0.66846 0.69658 0.11917
  -2   6   7    7.54    4.64   1 0.86780-0.70826-0.32082 0.62930 0.67636 0.03169
  -2   6   6  141.05    8.70   1 0.89939-0.78010-0.26441 0.57292 0.65909-0.05873
  -2   6   5 2062.32   28.82   1 0.92857-0.84954-0.18756 0.49608 0.64418-0.15151
  -2   6   4    0.94    2.91   1 0.95123-0.91245-0.08720 0.39574 0.63005-0.24507
  -2   6   3 5177.06   37.62   1 0.96089-0.96238 0.03813 0.27042 0.61363-0.33633
  -2   6   2 1447.26   18.46   1 0.94923-0.99098 0.18601 0.12255 0.59019-0.42058
  -2   6   1  923.86   14.14   1 0.90852-0.99053 0.34797-0.03939 0.55426-0.49234
  -2   6   0  260.23    7.47   1 0.83579-0.95805 0.50973-0.20114 0.50180-0.54757
  -2   6  -1    9.59    1.15   1 0.73570-0.89822 0.65574-0.34713 0.43247-0.58593
  -2   6  -2   65.57    4.77   1 0.61892-0.82170 0.77504-0.46641 0.34984-0.61098
  -2   6  -3 4674.03   38.88   1 0.49721-0.74025 0.86405-0.55540 0.25934-0.62816
  -2   6  -4   23.49    2.22   1 0.37940-0.66270 0.92491-0.61625 0.16588-0.64240
  -2   6  -5  823.41   20.07   1 0.27038-0.59394 0.96231-0.65363 0.07283-0.65704
  -2   6  -6   74.71    5.74   1 0.17197-0.53579 0.98113-0.67244-0.01803-0.67386
  -2   6  -7   83.98    7.15   1 0.08416-0.48824 0.98541-0.67670-0.10599-0.69359
  -2   8   7 3040.59   44.91   1 0.89662-0.73706-0.19367 0.60503 0.70453 0.00351
  -2   8   6   58.08    5.04   1 0.92041-0.80110-0.13941 0.55078 0.68286-0.08251
  -2   8   5  985.54   21.29   1 0.93978-0.86074-0.07011 0.48150 0.66158-0.16891
  -2   8   4 1647.66   25.58   1 0.95202-0.91324 0.01504 0.39636 0.63940-0.25443
  -2   8   3  159.47    7.99   1 0.95355-0.95502 0.11576 0.29566 0.61445-0.33716
  -2   8   2  605.08   13.83   1 0.94031-0.98204 0.22996 0.18148 0.58426-0.41467
  -2   8   1 9388.64   51.43   1 0.90872-0.99071 0.35314 0.05831 0.54621-0.48430
  -2   8   0  574.94   13.06   1 0.85690-0.97915 0.47858-0.06711 0.49812-0.54390
  -2   8  -1 4917.23   38.36   1 0.78575-0.94826 0.59842-0.18694 0.43910-0.59256
  -2   8  -2  691.23   15.56   1 0.69901-0.90178 0.70554-0.29404 0.36980-0.63095
  -2   8  -3 1366.21   23.26   1 0.60223-0.84525 0.79509-0.38358 0.29223-0.66107
  -2   8  -4  942.60   21.13   1 0.50120-0.78448 0.86507-0.45354 0.20903-0.68556
  -2   8  -5   82.06    5.76   1 0.40073-0.72427 0.91578-0.50424 0.12272-0.70694
  -2   8  -6  262.21   13.54   1 0.30413-0.66793 0.94892-0.53737 0.03532-0.72722
  -2   8  -7 3092.15   48.94   1 0.21329-0.61735 0.96669-0.55511-0.05183-0.74776
  -2  10   7 1449.64   33.25   1 0.90778-0.74821-0.08334 0.59756 0.72064-0.01262
  -2  10   6  132.51    8.56   1 0.92583-0.80652-0.03327 0.54752 0.69528-0.09495
  -2  10   5  143.73    9.84   1 0.93883-0.85978 0.02815 0.48611 0.66932-0.17667
  -2  10   4 2947.61   37.45   1 0.94501-0.90621 0.10089 0.41338 0.64184-0.25688
  -2  10   3    4.66    4.25   1 0.94226-0.94373 0.18427 0.33002 0.61163-0.33436
  -2  10   2   38.66    3.05   1 0.92839-0.97011 0.27663 0.23767 0.57727-0.40769
  -2  10   1 3035.07   33.37   1 0.90145-0.98343 0.37523 0.13909 0.53728-0.47539
  -2  10   0    4.41    3.34   1 0.86030-0.98254 0.47625 0.03808 0.49040-0.53619
  -2  10  -1 1003.09   19.72   1 0.80500-0.96750 0.57522-0.06087 0.43586-0.58934
  -2  10  -2  242.64   10.28   1 0.73698-0.93974 0.66765-0.15328 0.37362-0.63479
  -2  10  -3 1212.60   24.11   1 0.65884-0.90186 0.74973-0.23535 0.30434-0.67320
  -2  10  -4 1467.30   28.19   1 0.57385-0.85713 0.81886-0.30447 0.22926-0.70580
  -2  10  -5    5.69    4.76   1 0.48533-0.80887 0.87372-0.35931 0.14984-0.73407
  -2  10  -6    6.56    5.49   1 0.39618-0.75998 0.91411-0.39969 0.06754-0.75947
  -2  12   6  287.33   14.97   1 0.92146-0.80213 0.06029 0.55682 0.70044-0.10011
  -2  12   5 1796.32   34.16   1 0.93027-0.85121 0.11453 0.50260 0.67105-0.17842
  -2  12   4   53.53    3.90   1 0.93274-0.89394 0.17728 0.43986 0.63990-0.25496
  -2  12   3 1403.32   27.09   1 0.92758-0.92903 0.24779 0.36937 0.60618-0.32893
  -2  12   2  971.87   21.54   1 0.91346-0.95517 0.32475 0.29242 0.56899-0.39942
  -2  12   1 2071.82   31.06   1 0.88926-0.97123 0.40629 0.21090 0.52741-0.46553
  -2  12   0 1084.72   22.28   1 0.85425-0.97648 0.48997 0.12723 0.48063-0.52644
  -2  12  -1  297.47   12.48   1 0.80831-0.97080 0.57295 0.04427 0.42810-0.58160
  -2  12  -2  493.19   15.96   1 0.75203-0.95478 0.65225-0.03502 0.36960-0.63078
  -2  12  -3 2480.75   37.78   1 0.68671-0.92972 0.72510-0.10785 0.30530-0.67417
  -2  12  -4  454.20   17.42   1 0.61418-0.89744 0.78921-0.17194 0.23574-0.71230
  -2  12  -5  167.87   12.51   1 0.53652-0.86004 0.84291-0.22563 0.16171-0.74596
  -2  14   5   62.00    4.94   1 0.91604-0.83696 0.19317 0.52683 0.66850-0.17588
  -2  14   4   51.03    4.12   1 0.91618-0.87736 0.24776 0.47225 0.63471-0.24978
  -2  14   3    5.88    2.35   1 0.90958-0.91102 0.30829 0.41174 0.59850-0.32126
  -2  14   2  478.01   17.27   1 0.89542-0.93712 0.37372 0.34632 0.55925-0.38970
  -2  14   1  923.92   23.34   1 0.87300-0.95496 0.44266 0.27740 0.51637-0.45450
  -2  14   0 5360.70   55.37   1 0.84185-0.96407 0.51339 0.20668 0.46930-0.51512
  -2  14  -1  155.30   10.07   1 0.80182-0.96430 0.58395 0.13614 0.41763-0.57114
  -2  14  -2   55.44    3.87   1 0.75318-0.95592 0.65226 0.06785 0.36112-0.62232
  -2  14  -3  311.73   15.72   1 0.69662-0.93962 0.71625 0.00387 0.29978-0.66866
  -2  14  -4  109.15    8.14   1 0.63319-0.91644 0.77406-0.05392 0.23380-0.71038
  -2  16   3  746.17   23.62   1 0.88818-0.88961 0.36685 0.45605 0.58872-0.31149
  -2  16   2  301.75   15.16   1 0.87411-0.91579 0.42324 0.39967 0.54792-0.37838
  -2  16   1  239.88   13.70   1 0.85294-0.93489 0.48241 0.34052 0.50396-0.44211
  -2  16   0   28.60    3.44   1 0.82438-0.94658 0.54306 0.27989 0.45645-0.50229
  -2  16  -1   19.15    7.00   1 0.78829-0.95076 0.60375 0.21921 0.40507-0.55860
  -2  16  -2  446.68   18.95   1 0.74481-0.94754 0.66291 0.16006 0.34962-0.61083
  -1  17   2   -0.69    5.82   1 0.89332-0.87385 0.38893 0.48542 0.54292-0.35053
  -1  17   1   -1.34    6.50   1 0.87710-0.89789 0.44282 0.43156 0.50058-0.41588
  -1  17   0  160.50   11.93   1 0.85413-0.91519 0.49906 0.37533 0.45518-0.47816
  -1  17  -1  364.15   17.70   1 0.82413-0.92545 0.55647 0.31793 0.40636-0.53703
  -1  15   4   52.25    4.32   1 0.92783-0.82786 0.21917 0.55228 0.62683-0.21904
  -1  15   3 1453.62   32.14   1 0.92524-0.86553 0.27193 0.49954 0.59131-0.29121
  -1  15   2  835.44   24.06   1 0.91623-0.89677 0.32996 0.44153 0.55341-0.36100
  -1  15   1 1653.35   32.38   1 0.90007-0.92087 0.39228 0.37922 0.51258-0.42786
  -1  15   0  260.46   13.03   1 0.87614-0.93720 0.45762 0.31390 0.46828-0.49125
  -1  15  -1  177.83   11.45   1 0.84402-0.94534 0.52442 0.24711 0.42002-0.55068
  -1  15  -2 1128.10   27.59   1 0.80355-0.94514 0.59090 0.18064 0.36741-0.60576
  -1  15  -3   24.69    3.37   1 0.75495-0.93679 0.65517 0.11640 0.31021-0.65625
  -1  15  -4   19.08    6.81   1 0.69876-0.92086 0.71530 0.05627 0.24838-0.70210
  -1  13   5  256.98   14.37   1 0.93798-0.79776 0.08846 0.58011 0.66158-0.14609
  -1  13   4  211.25   12.53   1 0.94366-0.84370 0.14130 0.52728 0.63034-0.22254
  -1  13   3  898.47   22.90   1 0.94326-0.88356 0.20174 0.46686 0.59730-0.29719
  -1  13   2   83.87    5.89   1 0.93564-0.91620 0.26903 0.39958 0.56175-0.36933
  -1  13   1 1826.56   30.50   1 0.91968-0.94050 0.34198 0.32665 0.52290-0.43816
  -1  13   0  192.75   10.48   1 0.89439-0.95547 0.41891 0.24974 0.47994-0.50290
  -1  13  -1  293.88   12.65   1 0.85912-0.96046 0.49765 0.17101 0.43216-0.56281
  -1  13  -2  552.11   18.26   1 0.81372-0.95531 0.57570 0.09298 0.37904-0.61737
  -1  13  -3  190.40   11.50   1 0.75862-0.94048 0.65040 0.01829 0.32033-0.66635
  -1  13  -4   54.43    4.16   1 0.69487-0.91698 0.71920-0.05049 0.25613-0.70984
  -1  13  -5  795.15   24.99   1 0.62399-0.88636 0.77990-0.11118 0.18683-0.74822
  -1  11   6 1500.67   32.04   1 0.92997-0.74950-0.05294 0.61862 0.68509-0.06190
  -1  11   5 4323.96   50.72   1 0.94448-0.80427-0.00339 0.56909 0.65782-0.14232
  -1  11   4  267.92   12.23   1 0.95400-0.85405 0.05634 0.50938 0.62977-0.22196
  -1  11   3  946.71   21.36   1 0.95700-0.89731 0.12608 0.43965 0.60012-0.30000
  -1  11   2  212.16   10.69   1 0.95167-0.93224 0.20515 0.36060 0.56782-0.37539
  -1  11   1  139.66    8.35   1 0.93615-0.95697 0.29205 0.27371 0.53166-0.44691
  -1  11   0  671.95   16.79   1 0.90880-0.96989 0.38441 0.18137 0.49035-0.51330
  -1  11  -1 8686.58   60.11   1 0.86859-0.96994 0.47896 0.08683 0.44282-0.57344
  -1  11  -2 2749.63   35.00   1 0.81544-0.95705 0.57187-0.00606 0.38832-0.62664
  -1  11  -3 2691.27   36.87   1 0.75040-0.93226 0.65918-0.09335 0.32671-0.67272
  -1  11  -4   35.78    2.97   1 0.67552-0.89764 0.73739-0.17155 0.25843-0.71212
  -1  11  -5  741.67   22.13   1 0.59351-0.85590 0.80388-0.23803 0.18442-0.74580
  -1  11  -6  139.83    8.95   1 0.50731-0.80995 0.85709-0.29122 0.10590-0.77497
  -1   9   7  187.52   13.35   1 0.89945-0.67873-0.20208 0.66488 0.69565 0.03524
  -1   9   6    7.06    3.30   1 0.92214-0.74168-0.16058 0.62340 0.67117-0.04797
  -1   9   5  456.91   15.95   1 0.94196-0.80176-0.10664 0.56947 0.64741-0.13189
  -1   9   4 1056.95   21.63   1 0.95725-0.85731-0.03932 0.50217 0.62366-0.21584
  -1   9   3  110.57    7.22   1 0.96567-0.90599 0.04187 0.42100 0.59882-0.29868
  -1   9   2 8310.47   53.13   1 0.96422-0.94480 0.13650 0.32637 0.57127-0.37882
  -1   9   1   89.01    5.84   1 0.94961-0.97045 0.24274 0.22016 0.53898-0.45422
  -1   9   0 1725.17   23.21   1 0.91887-0.97996 0.35687 0.10604 0.49976-0.52269
  -1   9  -1  540.03   13.49   1 0.87027-0.97163 0.47340-0.01048 0.45177-0.58239
  -1   9  -2  160.61    8.18   1 0.80420-0.94582 0.58583-0.12289 0.39406-0.63236
  -1   9  -3  334.04   12.31   1 0.72331-0.90519 0.68789-0.22494 0.32688-0.67287
  -1   9  -4 1044.29   22.64   1 0.63196-0.85409 0.77489-0.31192 0.25166-0.70534
  -1   9  -5    7.17    4.41   1 0.53506-0.79745 0.84428-0.38129 0.17048-0.73185
  -1   9  -6 1462.94   31.56   1 0.43707-0.73972 0.89557-0.43257 0.08555-0.75461
  -1   9  -7   19.59    2.96   1 0.34135-0.68426 0.92968-0.46666-0.00123-0.77552
  -1   7   7  873.91   23.59   1 0.87057-0.64987-0.32483 0.68476 0.66822 0.06268
  -1   7   6 3269.35   41.52   1 0.89859-0.71815-0.28362 0.64357 0.64644-0.02322
  -1   7   5 1521.95   26.04   1 0.92566-0.78548-0.22678 0.58674 0.62692-0.11139
  -1   7   4  889.62   18.13   1 0.94970-0.84978-0.15187 0.51184 0.60903-0.20118
  -1   7   3 8681.02   51.12   1 0.96717-0.90751-0.05672 0.41671 0.59131-0.29115
  -1   7   2 1198.13   17.79   1 0.97284-0.95343 0.05945 0.30056 0.57121-0.37874
  -1   7   1 6139.61   38.09   1 0.96018-0.98103 0.19452 0.16550 0.54500-0.46022
  -1   7   0 2394.71   23.67   1 0.92309-0.98420 0.34198 0.01806 0.50838-0.53129
  -1   7  -1 5745.97   37.68   1 0.85862-0.95999 0.49095-0.13090 0.45793-0.58853
  -1   7  -2 8251.85   48.32   1 0.76924-0.91087 0.62888-0.26882 0.39269-0.63098
  -1   7  -3 1377.92   21.76   1 0.66246-0.84434 0.74565-0.38557 0.31477-0.66074
  -1   7  -4   13.50    4.77   1 0.54777-0.76992 0.83630-0.47620 0.22817-0.68183
  -1   7  -5 3211.35   39.35   1 0.43346-0.69586 0.90083-0.54071 0.13716-0.69851
  -1   7  -6  279.73   13.02   1 0.32497-0.62764 0.94218-0.58205 0.04508-0.71412
  -1   7  -7  177.41   12.30   1 0.22506-0.56798 0.96424-0.60410-0.04599-0.73074
  -1   5   8  385.35   17.03   1 0.78614-0.52519-0.48515 0.74219 0.64903 0.18958
  -1   5   7  159.91   11.79   1 0.81615-0.59546-0.46377 0.72083 0.62479 0.10613
  -1   5   6 2971.55   37.25   1 0.84929-0.66885-0.42750 0.68458 0.60477 0.01846
  -1   5   5  102.87    6.75   1 0.88524-0.74507-0.37226 0.62935 0.58955-0.07400
  -1   5   4  666.14   14.60   1 0.92224-0.82232-0.29255 0.54966 0.57917-0.17131
  -1   5   3  861.74   14.74   1 0.95558-0.89592-0.18181 0.43893 0.57237-0.27220
  -1   5   2 2970.46   24.28   1 0.97575-0.95636-0.03450 0.29164 0.56523-0.37275
  -1   5   1   22.02    1.87   1 0.96788-0.98874 0.14865 0.10850 0.54995-0.46516
  -1   5   0  114.98    4.84   1 0.91647-0.97759 0.35376-0.09659 0.51611-0.53901
  -1   5  -1  400.70    8.64   1 0.81689-0.91827 0.55336-0.29618 0.45649-0.58707
  -1   5  -210933.47   49.02   1 0.68240-0.82404 0.71988-0.46268 0.37305-0.61132
  -1   5  -3   71.24    5.06   1 0.53563-0.71753 0.84062-0.58340 0.27522-0.62118
  -1   5  -4 1094.26   19.56   1 0.39481-0.61697 0.91840-0.66117 0.17289-0.62654
  -1   5  -5   20.22    2.20   1 0.26880-0.53122 0.96275-0.70551 0.07231-0.63364
  -1   5  -6  196.04   10.95   1 0.15961-0.46228 0.98310-0.72584-0.02384-0.64518
  -1   5  -7   58.95    4.00   1 0.06598-0.40891 0.98644-0.72916-0.11497-0.66174
  -1   3   8  375.03   16.96   1 0.69428-0.43334-0.62800 0.78217 0.58562 0.25301
  -1   3   7  203.25   11.12   1 0.72121-0.50052-0.61924 0.77344 0.55756 0.17338
  -1   3   6  127.37    7.79   1 0.75475-0.57433-0.59648 0.75069 0.53537 0.08787
  -1   3   5  198.96    8.40   1 0.79701-0.65685-0.55391 0.70813 0.52117-0.00561
  -1   3   4 1355.53   19.00   1 0.84954-0.74964-0.48142 0.63566 0.51752-0.10965
  -1   3   3 5892.76   34.42   1 0.91035-0.85071-0.36187 0.51613 0.52643-0.22625
  -1   3   1 9733.99   32.64   1 0.97247-0.99335 0.10929 0.04499 0.55446-0.46965
  -1   3   0  239.29    5.15   1 0.87584-0.93697 0.43634-0.28204 0.51879-0.54167
  -1   3  -1 2669.49   18.11   1 0.68197-0.78336 0.70852-0.55421 0.42336-0.55393
  -1   3  -2  687.88   10.95   1 0.46780-0.60945 0.87373-0.71940 0.29864-0.53690
  -1   3  -3 1073.73   15.78   1 0.28505-0.46696 0.95565-0.80130 0.17544-0.52139
  -1   3  -4 2755.78   28.69   1 0.14184-0.36401 0.98983-0.83547 0.06421-0.51784
  -1   3  -5 2601.48   31.75   1 0.03063-0.29305 0.99828-0.84391-0.03508-0.52625
  -1   3  -6 5351.97   50.41   1-0.05725-0.24543 0.99212-0.83773-0.12491-0.54410
  -1   3  -7  267.58   13.38   1-0.12834-0.21461 0.97668-0.82227-0.20773-0.56897
  -1   3  -8   14.27    6.48   1-0.18710-0.19611 0.95451-0.80009-0.28538-0.59901
  -1   1   8  171.66   11.91   1 0.55376-0.29283-0.77177 0.82307 0.49697 0.34167
  -1   1   7  516.07   16.47   1 0.56463-0.34396-0.78144 0.83276 0.45740 0.27355
  -1   1   6 3861.16   39.68   1 0.58173-0.40132-0.78275 0.83409 0.42250 0.20076
  -1   1   5 3889.42   35.39   1 0.60950-0.46935-0.77194 0.82329 0.39524 0.12033
  -1   1   4  450.48   10.60   1 0.65624-0.55635-0.74010 0.79147 0.38145 0.02644
  -1   1   3 1039.25   13.58   1 0.73800-0.67837-0.66267 0.71406 0.39373-0.09354
  -1   1   220213.01  185.33   1 0.87770-0.85832-0.45816 0.50955 0.45824-0.26574
  -1   1   1 1014.08    8.35   1 0.97109-0.99198 0.10472-0.05331 0.56201-0.47719
  -1   1   0   42.99    2.10   1 0.59439-0.65553 0.76869-0.71727 0.44138-0.46425
  -1   1  -1 4909.36   19.93   1 0.21028-0.31168 0.96312-0.91168 0.23426-0.36481
  -1   1  -210638.88   38.08   1 0.00527-0.14693 0.99537-0.94391 0.09084-0.32908
  -1   1  -3 2931.34   24.17   1-0.11415-0.06777 0.99298-0.94151-0.01458-0.33135
  -1   1  -4 2100.75   23.90   1-0.19346-0.02871 0.98060-0.92911-0.10110-0.35252
  -1   1  -5  377.38   11.81   1-0.25141-0.01103 0.96368-0.91218-0.17741-0.38390
  -1   1  -6 1597.31   26.66   1-0.29657-0.00613 0.94355-0.89203-0.24769-0.42130
  -1   1  -7   52.38    3.50   1-0.33331-0.00965 0.92040-0.86887-0.31417-0.46251
  -1   1  -8  214.48   13.20   1-0.36403-0.01919 0.89410-0.84255-0.37811-0.50627
  -1  -1   8  150.72   11.21   1 0.35797-0.09705-0.89406 0.84249 0.38364 0.45502
  -1  -1   7  481.66   16.07   1 0.33220-0.11155-0.91865 0.86710 0.32256 0.40841
  -1  -1   6 3837.74   39.54   1 0.30013-0.11973-0.94073 0.88920 0.25867 0.36461
  -1  -1   5 3869.07   35.13   1 0.25769-0.11754-0.96096 0.90944 0.18977 0.32582
  -1  -1   4  480.77   10.95   1 0.19488-0.09500-0.97997 0.92847 0.11058 0.29732
  -1  -1   3  994.65   13.19   1 0.08011-0.02049-0.99641 0.94492 0.00509 0.29512
  -1  -1   218305.32  174.92   1-0.24436 0.26373-0.96264 0.91116-0.19961 0.39213
  -1  -1   1  901.99    7.76   1-0.98721 0.96632 0.14475-0.19621-0.43079 0.51562
  -1  -1   0   69.05    2.09   1-0.67302 0.61186 0.73804-0.78948-0.20791 0.18506
  -1  -1  -1 5315.05   20.47   1-0.56416 0.46275 0.82492-0.87635-0.18001 0.04946
  -1  -1  -211075.24   38.60   1-0.52580 0.38413 0.85055-0.90196-0.19920-0.03902
  -1  -1  -3 3094.63   24.83   1-0.51156 0.32963 0.85796-0.90936-0.23404-0.11188
  -1  -1  -4 2176.85   24.36   1-0.50777 0.28558 0.85645-0.90783-0.27583-0.17778
  -1  -1  -5  380.77   11.87   1-0.50910 0.24665 0.84902-0.90039-0.32129-0.24000
  -1  -1  -6 1578.95   27.00   1-0.51301 0.21030 0.83685-0.88820-0.36893-0.30006
  -1  -1  -7   55.59    3.51   1-0.51815 0.17518 0.82040-0.87174-0.41794-0.35873
  -1  -1  -8  178.77   12.56   1-0.52367 0.14045 0.79981-0.85112-0.46789-0.41647
   0   0   8 6379.08   64.99   1 0.45046-0.12839-0.84681 0.84669 0.43075 0.43075
   0   0   7   -3.43    5.47   1 0.43796-0.15615-0.86911 0.86901 0.37691 0.37691
   0   0   6 3215.70   37.19   1 0.42428-0.18273-0.88799 0.88790 0.32306 0.32306
   0   0   5    3.10    2.70   1 0.40951-0.20822-0.90365 0.90358 0.26922 0.26922
   0   0   4 2198.68   23.53   1 0.39370-0.23266-0.91627 0.91621 0.21538 0.21538
   0   0   3   15.03    1.34   1 0.37688-0.25610-0.92596 0.92591 0.16153 0.16153
   0   0   2 5748.54   25.62   1 0.35910-0.27858-0.93282 0.93279 0.10769 0.10769
   0   0   1    8.71    0.75   1 0.34037-0.30011-0.93690 0.93689 0.05384 0.05384
   0   0  -1    7.92    0.74   1-0.34037 0.30011 0.93690-0.93689-0.05384-0.05384
   0   0  -2 5785.14   25.67   1-0.35910 0.27858 0.93282-0.93279-0.10769-0.10769
   0   0  -3   12.17    1.24   1-0.37688 0.25610 0.92596-0.92591-0.16153-0.16153
   0   0  -4 2197.50   23.49   1-0.39370 0.23266 0.91627-0.91621-0.21538-0.21538
   0   0  -5    0.62    3.26   1-0.40951 0.20822 0.90365-0.90358-0.26922-0.26922
   0   0  -6 3133.36   36.46   1-0.42428 0.18273 0.88799-0.88790-0.32306-0.32306
   0   0  -7    5.02    2.16   1-0.43796 0.15615 0.86911-0.86901-0.37691-0.37691
   0   0  -8 6305.83   64.57   1-0.45046 0.12839 0.84681-0.84669-0.43075-0.43075
   0   2   8  382.21   16.51   1 0.60754-0.28546-0.72708 0.82983 0.52370 0.33779
   0   2   7   44.39    3.52   1 0.61893-0.33710-0.73653 0.83929 0.48442 0.26938
   0   2   6  791.53   18.90   1 0.63474-0.39317-0.73830 0.84107 0.44878 0.19733
   0   2   5 1564.62   23.31   1 0.65753-0.45622-0.73003 0.83282 0.41851 0.11992
   0   2   4 1212.26   17.89   1 0.69131-0.53027-0.70701 0.80982 0.39649 0.03425
   0   2   3 2587.38   22.29   1 0.74247-0.62169-0.65919 0.76202 0.38779-0.06474
   0   2   2 3245.33   20.75   1 0.82002-0.73949-0.56310 0.66594 0.40119-0.18583
   0   2   1  684.70    7.62   1 0.92603-0.88576-0.36110 0.46395 0.44790-0.34023
   0   2   0 3128.81   13.66   1 0.98728-0.98727 0.05143 0.05143 0.50864-0.50865
   0   2  -1  605.67    7.45   1 0.79022-0.83047 0.58727-0.48438 0.45800-0.56570
   0   2  -2 2873.32   19.93   1 0.44731-0.52782 0.88452-0.78162 0.29020-0.50559
   0   2  -3 2369.86   21.54   1 0.19570-0.31647 0.97850-0.87558 0.13365-0.45673
   0   2  -4 1114.87   17.33   1 0.03488-0.19590 0.99939-0.89646 0.01099-0.44176
   0   2  -5 1467.39   22.62   1-0.07326-0.12803 0.99511-0.89216-0.08895-0.44951
   0   2  -6  807.37   18.84   1-0.15122-0.09032 0.98019-0.87723-0.17521-0.47093
   0   2  -7   44.05    3.21   1-0.21074-0.07106 0.95933-0.85636-0.25303-0.50081
   0   2  -8  337.09   16.02   1-0.25815-0.06391 0.93408-0.83109-0.32537-0.53615
   0   4   8  398.53   17.44   1 0.72262-0.40052-0.59450 0.80011 0.59726 0.26421
   0   4   7 3044.06   41.66   1 0.74514-0.46331-0.59045 0.79608 0.56611 0.18768
   0   4   6  109.13    8.10   1 0.77190-0.53032-0.57551 0.78116 0.53904 0.10706
   0   4   5   63.11    4.89   1 0.80419-0.60287-0.54650 0.75216 0.51732 0.02109
   0   4   417265.79   70.84   1 0.84320-0.68214-0.49822 0.70389 0.50244-0.07172
   0   4   3  541.65   11.29   1 0.88909-0.76829-0.42233 0.62803 0.49597-0.17294
   0   4   2   40.47    2.73   1 0.93855-0.85801-0.30621 0.51192 0.49843-0.28309
   0   4   111338.41   39.13   1 0.97938-0.93910-0.13398 0.33970 0.50632-0.39866
   0   4   0 5194.48   25.27   1 0.98335-0.98333 0.10287 0.10287 0.50660-0.50663
   0   4  -110921.23   39.22   1 0.91350-0.95374 0.38020-0.17445 0.47598-0.58369
   0   4  -2   28.13    2.15   1 0.76329-0.84379 0.63421-0.42844 0.39985-0.61525
   0   4  -3  490.37   10.88   1 0.57538-0.69614 0.81380-0.60802 0.29119-0.61428
   0   4  -415420.24   68.29   1 0.39637-0.55739 0.91771-0.71191 0.17379-0.60457
   0   4  -5   66.86    4.85   1 0.24561-0.44689 0.96885-0.76304 0.06165-0.60012
   0   4  -6   40.82    3.14   1 0.12369-0.36522 0.98785-0.78202-0.04130-0.60486
   0   4  -7 2724.12   40.08   1 0.02534-0.30713 0.98741-0.78157-0.13552-0.61833
   0   4  -8  346.78   16.72   1-0.05493-0.26711 0.97446-0.76860-0.22263-0.63890
   0   6   7 1861.01   34.20   1 0.82650-0.54466-0.44902 0.75752 0.62386 0.12991
   0   6   6   12.06    2.15   1 0.85411-0.61252-0.42366 0.73218 0.59907 0.04701
   0   6   5  113.00    7.39   1 0.88383-0.68250-0.38425 0.69278 0.57785-0.03945
   0   6   4   68.60    4.53   1 0.91505-0.75398-0.32743 0.63598 0.56047-0.12976
   0   6   3  409.25   10.95   1 0.94587-0.82506-0.24894 0.55750 0.54669-0.22367
   0   6   2  560.44   11.59   1 0.97207-0.89152-0.14407 0.45265 0.53518-0.31985
   0   6   1 3190.48   25.16   1 0.98607-0.94578-0.00930 0.31789 0.52266-0.41501
   0   6   0  773.09   12.21   1 0.97676-0.97673 0.15430 0.15430 0.50320-0.50324
   0   6  -1 3036.44   24.93   1 0.93260-0.97283 0.33680-0.02818 0.46911-0.57684
   0   6  -2  528.46   11.45   1 0.84858-0.92906 0.51868-0.21004 0.41437-0.62979
   0   6  -3  473.10   11.92   1 0.73169-0.85244 0.67806-0.36941 0.33875-0.66186
   0   6  -4   62.22    4.64   1 0.59792-0.75892 0.80118-0.49251 0.24803-0.67883
   0   6  -5   82.10    5.42   1 0.46321-0.66447 0.88595-0.57727 0.15008-0.68857
   0   6  -6   13.52    2.42   1 0.33776-0.57928 0.93779-0.62909 0.05111-0.69728
   0   6  -7 1672.93   32.86   1 0.22579-0.50757 0.96412-0.65540-0.04542-0.70844
   0   8   7  298.59   14.52   1 0.87596-0.59410-0.31884 0.73021 0.66320 0.09056
   0   8   6   81.12    6.78   1 0.90073-0.65914-0.28859 0.69998 0.63781 0.00826
   0   8   5 2910.15   37.33   1 0.92501-0.72368-0.24596 0.65736 0.61435-0.07597
   0   8   4  439.37   13.67   1 0.94773-0.78665-0.18919 0.60061 0.59258-0.16188
   0   8   3 9588.25   57.28   1 0.96696-0.84613-0.11644 0.52787 0.57182-0.24882
   0   8   2  198.66    8.40   1 0.97965-0.89909-0.02621 0.43766 0.55078-0.33546
   0   8   1 1915.68   22.82   1 0.98154-0.94124 0.08182 0.32965 0.52730-0.41967
   0   8   0 2760.90   27.11   1 0.96746-0.96741 0.20574 0.20574 0.49839-0.49845
   0   8  -1 1901.61   23.02   1 0.93252-0.97274 0.34040 0.07110 0.46063-0.56838
   0   8  -2  172.25    8.04   1 0.87404-0.95451 0.47734-0.06583 0.41114-0.62658
   0   8  -3 8752.66   56.16   1 0.79320-0.91393 0.60642-0.19490 0.34875-0.67188
   0   8  -4  436.27   14.06   1 0.69522-0.85621 0.71869-0.30715 0.27457-0.70538
   0   8  -5 2696.70   36.87   1 0.58758-0.78883 0.80867-0.39711 0.19148-0.72998
   0   8  -6   72.55    5.55   1 0.47760-0.71911 0.87486-0.46329 0.10300-0.74919
   0   8  -7  248.15   13.96   1 0.37079-0.65256 0.91873-0.50714 0.01223-0.76610
   0  10   6  160.01   11.44   1 0.92468-0.68307-0.16889 0.68315 0.66216-0.01611
   0  10   5 1011.83   24.03   1 0.94379-0.74244-0.12680 0.64107 0.63594-0.09758
   0  10   4   19.08    2.25   1 0.95979-0.79870-0.07346 0.58775 0.61010-0.17942
   0  10   3 4625.58   43.98   1 0.97118-0.85035-0.00822 0.52252 0.58399-0.26100
   0  10   2   27.57    2.31   1 0.97595-0.89538 0.06917 0.44515 0.55660-0.34130
   0  10   1   57.38    4.60   1 0.97159-0.93128 0.15819 0.35614 0.52655-0.41894
   0  10   0 4745.61   40.69   1 0.95536-0.95531 0.25717 0.25717 0.49215-0.49222
   0  10  -1   61.41    4.52   1 0.92480-0.96501 0.36301 0.15136 0.45157-0.55933
   0  10  -2   23.99    2.24   1 0.87840-0.95886 0.47114 0.04323 0.40323-0.61868
   0  10  -3 4235.19   43.22   1 0.81621-0.93693 0.57613-0.06174 0.34620-0.66934
   0  10  -4   44.22    3.59   1 0.74013-0.90111 0.67253-0.15812 0.28051-0.71134
   0  10  -5  915.13   23.40   1 0.65355-0.85479 0.75589-0.24147 0.20711-0.74562
   0  10  -6  125.17    8.30   1 0.56059-0.80209 0.82344-0.30900 0.12764-0.77384
   0  12   6  437.02   18.69   1 0.93353-0.69191-0.06154 0.67866 0.67656-0.03052
   0  12   5  240.24   13.65   1 0.94847-0.74710-0.02172 0.63886 0.64779-0.10944
   0  12   4 1117.41   25.47   1 0.95955-0.79845 0.02712 0.59004 0.61863-0.18796
   0  12   3  881.07   21.43   1 0.96572-0.84487 0.08506 0.53211 0.58853-0.26556
   0  12   2  754.23   19.13   1 0.96561-0.88502 0.15187 0.46531 0.55677-0.34148
   0  12   1 2852.28   35.80   1 0.95769-0.91736 0.22684 0.39036 0.52241-0.41481
   0  12   0   20.63    2.16   1 0.94036-0.94030 0.30861 0.30861 0.48441-0.48450
   0  12  -1 2781.92   35.71   1 0.91225-0.95244 0.39508 0.22215 0.44168-0.54946
   0  12  -2  722.75   19.03   1 0.87243-0.95288 0.48344 0.13381 0.39325-0.60871
   0  12  -3  743.39   20.04   1 0.82074-0.94146 0.57036 0.04691 0.33845-0.66161
   0  12  -4  970.42   24.76   1 0.75796-0.91893 0.65235-0.03507 0.27707-0.70791
   0  12  -5  238.61   13.21   1 0.68571-0.88693 0.72620-0.10890 0.20938-0.74791
   0  12  -6  410.48   18.25   1 0.60624-0.84772 0.78935-0.17204 0.13608-0.78230
   0  14   5  199.32   14.12   1 0.94337-0.74200 0.07315 0.64686 0.65280-0.11446
   0  14   4 3957.93   52.39   1 0.95095-0.78983 0.11733 0.60269 0.62101-0.19036
   0  14   3  878.84   23.87   1 0.95357-0.83271 0.16870 0.55135 0.58793-0.26497
   0  14   2  352.04   14.71   1 0.95033-0.86973 0.22681 0.49324 0.55302-0.33775
   0  14   1   44.77    3.41   1 0.94024-0.89991 0.29097 0.42911 0.51565-0.40807
   0  14   0   66.71    5.50   1 0.92232-0.92225 0.36004 0.36004 0.47511-0.47521
   0  14  -1   26.28    2.63   1 0.89572-0.93590 0.43252 0.28758 0.43069-0.53848
   0  14  -2  403.07   15.82   1 0.85985-0.94029 0.50647 0.21365 0.38176-0.59724
   0  14  -3  851.92   24.11   1 0.81454-0.93524 0.57964 0.14050 0.32783-0.65099
   0  14  -4 3696.15   51.42   1 0.76013-0.92109 0.64964 0.07051 0.26864-0.69950
   0  14  -5  192.96   13.18   1 0.69744-0.89865 0.71414 0.00603 0.20423-0.74277
   0  16   3   27.77    3.46   1 0.93607-0.81521 0.24581 0.57710 0.58343-0.26048
   0  16   2  317.93   16.36   1 0.93077-0.85017 0.29669 0.52624 0.54619-0.33093
   0  16   1  926.08   25.83   1 0.91931-0.87897 0.35222 0.47072 0.50659-0.39902
   0  16   0  871.55   24.21   1 0.90106-0.90097 0.41148 0.41148 0.46414-0.46426
   0  16  -1  993.96   26.61   1 0.87546-0.91563 0.47328 0.34969 0.41836-0.52617
   0  16  -2  326.93   16.00   1 0.84213-0.92256 0.53621 0.28678 0.36880-0.58429
   0  16  -3   29.18    3.65   1 0.80091-0.92160 0.59863 0.22438 0.31508-0.63826
   1  17   1  376.16   17.51   1 0.93271-0.83121 0.32205 0.55233 0.49932-0.36890
   1  17   0  159.30   12.53   1 0.91876-0.85752 0.37509 0.49931 0.45800-0.43526
   1  17  -1   -3.37    6.41   1 0.89830-0.87732 0.43133 0.44309 0.41389-0.49884
   1  17  -2    0.00    5.38   1 0.87085-0.89012 0.48965 0.38478 0.36654-0.55918
   1  15   4   22.75    3.80   1 0.95590-0.73364 0.10353 0.66793 0.61228-0.15878
   1  15   3   15.09    5.96   1 0.96038-0.77837 0.14690 0.62458 0.57875-0.23293
   1  15   2 1221.45   28.83   1 0.95998-0.81823 0.19670 0.57480 0.54384-0.30571
   1  15   1  174.10   11.17   1 0.95392-0.85243 0.25250 0.51901 0.50707-0.37663
   1  15   0  259.62   13.44   1 0.94132-0.88009 0.31359 0.45794 0.46786-0.44511
   1  15  -1 1680.17   32.66   1 0.92132-0.90035 0.37891 0.39263 0.42558-0.51052
   1  15  -2  879.06   24.44   1 0.89318-0.91246 0.44708 0.32448 0.37961-0.57224
   1  15  -3 1426.06   32.23   1 0.85637-0.91592 0.51635 0.25522 0.32938-0.62969
   1  15  -4   32.36    3.44   1 0.81073-0.91054 0.58470 0.18690 0.27442-0.68242
   1  13   5  858.22   24.88   1 0.95170-0.68919-0.02952 0.69811 0.63923-0.07802
   1  13   4   52.40    3.95   1 0.96335-0.74109 0.01027 0.65832 0.60876-0.15524
   1  13   3  214.90   11.70   1 0.97110-0.78911 0.05823 0.61038 0.57773-0.23190
   1  13   2  633.14   18.88   1 0.97399-0.83225 0.11433 0.55430 0.54562-0.30748
   1  13   1  323.63   13.10   1 0.97082-0.86934 0.17826 0.49038 0.51177-0.38132
   1  13   0  218.02   11.17   1 0.96028-0.89906 0.24931 0.41935 0.47538-0.45261
   1  13  -1 1786.40   30.45   1 0.94100-0.92004 0.32622 0.34245 0.43551-0.52044
   1  13  -2   82.18    6.46   1 0.91180-0.93110 0.40712 0.26157 0.39124-0.58385
   1  13  -3  933.05   23.63   1 0.87187-0.93142 0.48954 0.17917 0.34170-0.64200
   1  13  -4  189.11   11.73   1 0.82101-0.92083 0.57057 0.09815 0.28630-0.69429
   1  13  -5  231.64   14.61   1 0.75980-0.89987 0.64710 0.02163 0.22476-0.74044
   1  11   6  171.01   12.43   1 0.92812-0.62535-0.16753 0.73322 0.65532 0.01359
   1  11   5  832.26   23.17   1 0.94609-0.68358-0.13474 0.70045 0.62687-0.06565
   1  11   4   31.24    2.78   1 0.96169-0.73945-0.09238 0.65811 0.59890-0.14536
   1  11   3 2875.52   37.16   1 0.97399-0.79200-0.03987 0.60561 0.57101-0.22516
   1  11   2 3034.22   35.90   1 0.98164-0.83991 0.02323 0.54253 0.54258-0.30443
   1  11   1 9277.00   61.08   1 0.98289-0.88142 0.09697 0.46881 0.51274-0.38227
   1  11   0  702.26   16.92   1 0.97562-0.91441 0.18076 0.38503 0.48027-0.45750
   1  11  -1  130.07    8.24   1 0.95756-0.93661 0.27309 0.29272 0.44375-0.52866
   1  11  -2  181.32    9.29   1 0.92665-0.94596 0.37127 0.19455 0.40164-0.59424
   1  11  -3  878.29   20.71   1 0.88157-0.94114 0.47149 0.09435 0.35259-0.65288
   1  11  -4  250.47   12.23   1 0.82222-0.92205 0.56912-0.00327 0.29573-0.70371
   1  11  -5 4017.39   50.32   1 0.74994-0.89002 0.65945-0.09358 0.23093-0.74659
   1  11  -6 1306.66   30.97   1 0.66737-0.84772 0.73837-0.17249 0.15881-0.78216
   1   9   7   38.67    3.82   1 0.88309-0.54008-0.30559 0.76840 0.66035 0.11626
   1   9   6 1585.95   31.67   1 0.90513-0.60238-0.28360 0.74642 0.63210 0.03682
   1   9   5   25.86    2.86   1 0.92672-0.66422-0.25144 0.71428 0.60541-0.04418
   1   9   4 1146.90   23.00   1 0.94729-0.72505-0.20790 0.67076 0.58020-0.12665
   1   9   3  336.33   11.51   1 0.96579-0.78381-0.15158 0.61446 0.55618-0.21032
   1   9   2  169.18    8.06   1 0.98047-0.83876-0.08114 0.54403 0.53267-0.29450
   1   9   1  559.96   13.53   1 0.98872-0.88726 0.00443 0.45847 0.50851-0.37803
   1   9   0 1665.99   22.58   1 0.98699-0.92579 0.10513 0.35779 0.48188-0.45909
   1   9  -1   92.27    6.23   1 0.97115-0.95021 0.21920 0.24373 0.45033-0.53523
   1   9  -2 7917.17   52.14   1 0.93728-0.95660 0.34247 0.12048 0.41112-0.60370
   1   9  -3  105.43    7.29   1 0.88301-0.94259 0.46820-0.00523 0.36182-0.66209
   1   9  -4 1002.92   21.60   1 0.80879-0.90863 0.58818-0.12520 0.30124-0.70920
   1   9  -5  412.10   14.96   1 0.71825-0.85835 0.69462-0.23163 0.22986-0.74551
   1   9  -6    1.70    4.91   1 0.61717-0.79752 0.78205-0.31904 0.14971-0.77304
   1   9  -7  171.74   12.77   1 0.51180-0.73242 0.84807-0.38504 0.06357-0.79460
   1   7   7  157.81   11.70   1 0.83877-0.49577-0.42869 0.78864 0.62490 0.15172
   1   7   6  336.14   14.11   1 0.86224-0.55950-0.41118 0.77114 0.59661 0.07233
   1   7   5 3654.86   41.24   1 0.88712-0.62464-0.38261 0.74259 0.57098-0.00973
   1   7   4   -1.79    3.63   1 0.91323-0.69101-0.34090 0.70089 0.54830-0.09474
   1   7   3 1484.16   21.91   1 0.93976-0.75780-0.28332 0.64332 0.52864-0.18276
   1   7   2 8926.13   48.98   1 0.96479-0.82309-0.20659 0.56661 0.51157-0.27338
   1   7   1 6298.62   38.56   1 0.98463-0.88319-0.10737 0.46740 0.49579-0.36529
   1   7   0 2509.71   23.93   1 0.99316-0.93197 0.01655 0.34350 0.47853-0.45572
   1   7  -1 6162.04   38.09   1 0.98191-0.96098 0.16389 0.19617 0.45520-0.54008
   1   7  -2 1106.81   17.38   1 0.94214-0.96147 0.32723 0.03285 0.42001-0.61257
   1   7  -3 8145.82   50.77   1 0.86923-0.92882 0.49231-0.13221 0.36804-0.66829
   1   7  -4  820.09   17.97   1 0.76665-0.86650 0.64202-0.28191 0.29808-0.70602
   1   7  -5 1363.14   24.96   1 0.64535-0.78545 0.76338-0.40325 0.21348-0.72911
   1   7  -6 2948.73   40.42   1 0.51834-0.69871 0.85155-0.49140 0.12010-0.74342
   1   7  -7  796.28   23.72   1 0.39573-0.61636 0.90858-0.54842 0.02350-0.75451
   1   5   7   69.04    5.13   1 0.76853-0.42554-0.55975 0.81682 0.57471 0.20193
   1   5   6  208.68   11.11   1 0.79061-0.48788-0.55047 0.80755 0.54424 0.12471
   1   5   5  144.58    8.37   1 0.81626-0.55379-0.53032 0.78742 0.51753 0.04373
   1   5   4 1184.88   19.91   1 0.84633-0.62411-0.49637 0.75349 0.49552-0.04195
   1   5   3   76.75    5.13   1 0.88126-0.69931-0.44412 0.70125 0.47925-0.13336
   1   5   211809.76   49.39   1 0.92036-0.77866-0.36688 0.62403 0.46952-0.23132
   1   5   1  359.70    8.11   1 0.95988-0.85845-0.25541 0.51257 0.46603-0.33552
   1   5   0  141.99    5.13   1 0.98970-0.92853-0.09946 0.35664 0.46539-0.44256
   1   5  -1   39.12    2.58   1 0.98991-0.96900 0.10530 0.15190 0.45808-0.54294
   1   5  -2 2756.76   23.90   1 0.93540-0.95474 0.34333-0.08612 0.42844-0.62099
   1   5  -3  780.40   14.15   1 0.81669-0.87629 0.57364-0.31641 0.36436-0.66460
   1   5  -4  584.93   13.79   1 0.65588-0.75574 0.75446-0.49722 0.26988-0.67781
   1   5  -5   84.56    6.13   1 0.48833-0.62845 0.87240-0.61514 0.16085-0.67647
   1   5  -6 2641.36   36.02   1 0.33695-0.51733 0.93809-0.68082 0.05095-0.67426
   1   5  -7  142.32   10.59   1 0.20874-0.42938 0.96771-0.71042-0.05336-0.67763
   1   5  -8  353.77   16.32   1 0.10244-0.36333 0.97373-0.71643-0.15054-0.68814
   1   3   8   23.89    3.46   1 0.65287-0.26963-0.68407 0.83826 0.54577 0.33858
   1   3   7  304.38   13.82   1 0.66395-0.32098-0.69408 0.84829 0.50624 0.27042
   1   3   6 5814.19   52.32   1 0.67809-0.37537-0.69707 0.85129 0.46952 0.19945
   1   3   5 2916.96   32.97   1 0.69686-0.43440-0.69156 0.84579 0.43669 0.12459
   1   3   4 3062.52   29.92   1 0.72250-0.50030-0.67482 0.82907 0.40937 0.04422
   1   3   3 1191.47   16.32   1 0.75814-0.57619-0.64182 0.79609 0.39007-0.04416
   1   3   2  763.76   11.26   1 0.80792-0.66624-0.58278 0.73706 0.38264-0.14442
   1   3   1 2983.20   18.60   1 0.87549-0.77407-0.47802 0.63232 0.39242-0.26190
   1   3   0  260.29    5.22   1 0.95464-0.89347-0.28903 0.44334 0.42300-0.40017
   1   3  -1 9506.76   32.18   1 0.99509-0.97418 0.03593 0.11839 0.45760-0.54245
   1   3  -218266.82  203.76   1 0.88193-0.90128 0.45881-0.30447 0.43029-0.62283
   1   3  -3 5280.11   33.22   1 0.62039-0.68000 0.77997-0.62562 0.30863-0.60885
   1   3  -4 1177.46   17.83   1 0.36628-0.46615 0.93019-0.77581 0.16069-0.56860
   1   3  -5  204.19    8.81   1 0.17911-0.31924 0.98305-0.82867 0.03009-0.54570
   1   3  -6  112.58    7.59   1 0.04643-0.22682 0.99343-0.83902-0.07991-0.54338
   1   3  -7  184.38   11.05   1-0.05055-0.17010 0.98448-0.83006-0.17492-0.55605
   1   3  -8  378.49   17.02   1-0.12443-0.13647 0.96523-0.81080-0.25985-0.57881
   1   1   8  212.13   12.83   1 0.52367-0.14045-0.79981 0.85112 0.46789 0.41647
   1   1   7   69.13    6.05   1 0.51815-0.17518-0.82040 0.87174 0.41794 0.35873
   1   1   6 1641.56   27.44   1 0.51301-0.21030-0.83685 0.88820 0.36893 0.30006
   1   1   5  402.00   12.10   1 0.50910-0.24665-0.84902 0.90039 0.32129 0.24000
   1   1   4 2244.86   24.59   1 0.50777-0.28558-0.85645 0.90783 0.27583 0.17778
   1   1   3 3056.56   24.68   1 0.51156-0.32963-0.85796 0.90936 0.23404 0.11188
   1   1   211210.01   38.89   1 0.52580-0.38413-0.85055 0.90196 0.19920 0.03902
   1   1   1 5292.06   20.44   1 0.56416-0.46275-0.82492 0.87635 0.18001-0.04946
   1   1   0   64.37    2.08   1 0.67302-0.61186-0.73804 0.78948 0.20791-0.18506
   1   1  -1  901.03    7.78   1 0.98721-0.96632-0.14475 0.19621 0.43079-0.51562
   1   1  -217861.22  172.48   1 0.24436-0.26373 0.96264-0.91116 0.19961-0.39213
   1   1  -3  966.66   13.05   1-0.08011 0.02049 0.99641-0.94492-0.00509-0.29512
   1   1  -4  458.29   10.72   1-0.19488 0.09500 0.97997-0.92847-0.11058-0.29732
   1   1  -5 3745.77   34.37   1-0.25769 0.11754 0.96096-0.90944-0.18977-0.32582
   1   1  -6 3798.71   39.24   1-0.30013 0.11973 0.94073-0.88920-0.25867-0.36461
   1   1  -7  438.21   15.67   1-0.33220 0.11155 0.91865-0.86710-0.32256-0.40841
   1   1  -8  138.36    9.11   1-0.35797 0.09705 0.89406-0.84249-0.38364-0.45502
   1  -1   8  187.13   12.40   1 0.36403 0.01919-0.89410 0.84255 0.37811 0.50627
   1  -1   7   59.90    4.31   1 0.33331 0.00965-0.92040 0.86887 0.31417 0.46251
   1  -1   6 1604.35   27.20   1 0.29657 0.00613-0.94355 0.89203 0.24769 0.42130
   1  -1   5  377.92   11.71   1 0.25141 0.01103-0.96368 0.91218 0.17741 0.38390
   1  -1   4 2189.76   24.48   1 0.19346 0.02871-0.98060 0.92911 0.10110 0.35252
   1  -1   3 3006.67   24.68   1 0.11415 0.06777-0.99298 0.94151 0.01458 0.33135
   1  -1   210985.16   38.89   1-0.00527 0.14693-0.99537 0.94391-0.09084 0.32908
   1  -1   1 5072.43   20.34   1-0.21028 0.31168-0.96312 0.91168-0.23426 0.36481
   1  -1   0   48.12    2.06   1-0.59439 0.65553-0.76869 0.71727-0.44138 0.46425
   1  -1  -1  996.81    8.36   1-0.97109 0.99198-0.10472 0.05331-0.56201 0.47719
   1  -1  -219438.70  182.79   1-0.87770 0.85832 0.45816-0.50955-0.45824 0.26574
   1  -1  -3 1028.18   13.55   1-0.73800 0.67837 0.66267-0.71406-0.39373 0.09354
   1  -1  -4  475.83   11.07   1-0.65624 0.55635 0.74010-0.79147-0.38145-0.02644
   1  -1  -5 3821.17   34.98   1-0.60950 0.46935 0.77194-0.82329-0.39524-0.12033
   1  -1  -6 3897.99   40.18   1-0.58173 0.40132 0.78275-0.83409-0.42250-0.20076
   1  -1  -7  493.22   16.38   1-0.56463 0.34396 0.78144-0.83276-0.45740-0.27355
   1  -1  -8  164.50   11.81   1-0.55376 0.29283 0.77177-0.82307-0.49697-0.34167
   2   0   7   -6.62    4.48   1 0.42982-0.02571-0.87622 0.87612 0.36282 0.43672
   2   0   6  387.67   13.97   1 0.40661-0.04276-0.89889 0.89881 0.30340 0.38845
   2   0   5    4.30    3.16   1 0.37973-0.05614-0.91870 0.91863 0.24258 0.34158
   2   0   423279.32   82.88   1 0.34792-0.06459-0.93597 0.93592 0.17968 0.29679
   2   0   3   11.15    1.35   1 0.30892-0.06585-0.95105 0.95102 0.11346 0.25533
   2   0   2 7009.82   33.10   1 0.25819-0.05538-0.96423 0.96422 0.04152 0.21957
   2   0   1    4.77    1.68   1 0.18532-0.02277-0.97535 0.97535-0.04145 0.19486
   2   0   0 7014.12   81.96   1 0.06115 0.06115-0.98057 0.98058-0.14982 0.19554
   2   0  -1   24.07    1.68   1-0.22484 0.30688-0.93670 0.93673-0.33291 0.27094
   2   0  -2  908.63   10.79   1-0.91368 0.95545-0.27927 0.27932-0.61550 0.44584
   2   0  -3   55.14    3.46   1-0.78032 0.78184 0.60612-0.60606-0.43435 0.15701
   2   0  -451511.80  420.97   1-0.61177 0.57303 0.77809-0.77801-0.36071-0.02433
   2   0  -5    9.91    3.33   1-0.54239 0.46339 0.82269-0.82260-0.36058-0.13214
   2   0  -6 3117.43   35.13   1-0.51022 0.39096 0.83400-0.83390-0.38549-0.21492
   2   0  -7    5.99    3.94   1-0.49434 0.33483 0.83102-0.83090-0.42131-0.28679
   2   0  -8  480.08   18.28   1-0.48651 0.28673 0.81951-0.81938-0.46278-0.35301
   2   2   7  663.18   20.32   1 0.58248-0.17836-0.77311 0.87588 0.45056 0.34896
   2   2   6  542.10   16.52   1 0.58157-0.21770-0.78822 0.89102 0.40395 0.28788
   2   2   5    5.83    2.91   1 0.58221-0.25861-0.79860 0.90141 0.35898 0.22517
   2   2   4 1516.55   21.53   1 0.58565-0.30231-0.80368 0.90650 0.31639 0.16007
   2   2   3   25.21    2.47   1 0.59390-0.35081-0.80227 0.90511 0.27741 0.09136
   2   2   2  393.51    8.54   1 0.61041-0.40759-0.79183 0.89468 0.24428 0.01680
   2   2   1 5136.82   24.57   1 0.64183-0.47927-0.76651 0.86938 0.22145-0.06806
   2   2   0 2143.37   13.57   1 0.70205-0.57974-0.71049 0.81337 0.21887-0.17316
   2   2  -1 5132.03   21.50   1 0.82058-0.73853-0.56932 0.67222 0.26132-0.32330
   2   2  -2 3320.84   21.48   1 0.99285-0.95106-0.11818 0.22110 0.38604-0.55571
   2   2  -3  155.72    5.93   1 0.69311-0.69158 0.71622-0.61329 0.33508-0.61244
   2   2  -4  587.57   12.29   1 0.23051-0.26924 0.97300-0.87006 0.09849-0.48354
   2   2  -5  580.88   13.79   1 0.00963-0.08862 0.99801-0.89505-0.05437-0.43836
   2   2  -6 1296.78   23.11   1-0.10804-0.01121 0.98567-0.88269-0.16064-0.43978
   2   2  -7  602.85   17.86   1-0.18226 0.02275 0.96436-0.86137-0.24611-0.46200
   2   2  -8  303.45   14.99   1-0.23468 0.03492 0.93898-0.83597-0.32106-0.49473
   2   4   7  239.55   13.01   1 0.70291-0.29878-0.65278 0.85843 0.52473 0.27478
   2   4   6 1930.92   31.98   1 0.71551-0.35164-0.65728 0.86294 0.48695 0.20487
   2   4   5  780.31   18.08   1 0.73119-0.40757-0.65436 0.86003 0.45207 0.13206
   2   4   4  735.30   15.80   1 0.75131-0.46795-0.64236 0.84805 0.42107 0.05537
   2   4   3 8123.37   45.86   1 0.77763-0.53454-0.61845 0.82416 0.39537-0.02661
   2   4   2   45.79    3.66   1 0.81236-0.60952-0.57771 0.78343 0.37696-0.11589
   2   4   1   87.32    4.12   1 0.85773-0.69515-0.51142 0.71716 0.36853-0.21515
   2   4   035286.73  264.62   1 0.91405-0.79173-0.40410 0.60986 0.37298-0.32728
   2   4  -1  541.89    8.90   1 0.97265-0.89059-0.23039 0.43615 0.39028-0.45228
   2   4  -2 1135.05   14.45   1 0.99866-0.95685 0.03685 0.16893 0.40727-0.57695
   2   4  -3 8771.49   45.38   1 0.92522-0.92367 0.37708-0.17128 0.38587-0.66324
   2   4  -4 1563.55   21.51   1 0.73293-0.77164 0.67994-0.47413 0.29666-0.68172
   2   4  -5 3448.71   35.71   1 0.50428-0.58326 0.86331-0.65748 0.16768-0.66043
   2   4  -6  157.52    9.41   1 0.30915-0.42838 0.94742-0.74158 0.03848-0.63892
   2   4  -7    6.03    4.92   1 0.15981-0.31930 0.97614-0.77028-0.07687-0.63125
   2   4  -8 3600.40   49.37   1 0.04688-0.24663 0.97633-0.77046-0.17850-0.63732
   2   6   7  101.69    7.98   1 0.79113-0.38699-0.52730 0.83581 0.58321 0.21629
   2   6   6   74.70    5.81   1 0.80986-0.44598-0.52239 0.83092 0.55024 0.14156
   2   6   5  920.60   20.72   1 0.83085-0.50723-0.50859 0.81713 0.52002 0.06410
   2   6   4   28.23    2.36   1 0.85472-0.57135-0.48411 0.79268 0.49315-0.01672
   2   6   3 5126.23   39.60   1 0.88188-0.63878-0.44636 0.75493 0.47032-0.10158
   2   6   2  164.04    6.74   1 0.91231-0.70946-0.39152 0.70011 0.45217-0.19112
   2   6   1   13.81    1.68   1 0.94477-0.78218-0.31431 0.62292 0.43902-0.28566
   2   6   0  252.76    7.48   1 0.97555-0.85322-0.20804 0.51667 0.43012-0.38444
   2   6  -1  977.69   14.34   1 0.99636-0.91429-0.06606 0.37469 0.42237-0.48438
   2   6  -2 1378.18   18.11   1 0.99271-0.95090 0.11363 0.19502 0.40866-0.57836
   2   6  -3 4837.52   37.18   1 0.94700-0.94545 0.32028-0.01161 0.37802-0.65541
   2   6  -4    3.26    2.96   1 0.85020-0.88891 0.52654-0.21786 0.32100-0.70607
   2   6  -5 1844.76   28.11   1 0.71315-0.79211 0.70039-0.39170 0.23753-0.73030
   2   6  -6  135.15    9.20   1 0.56045-0.67968 0.82459-0.51587 0.13726-0.73771
   2   6  -7   12.81    4.49   1 0.41362-0.57311 0.90080-0.59207 0.03156-0.73970
   2   6  -8   15.15    6.01   1 0.28331-0.48305 0.93967-0.63093-0.07221-0.74362
   2   8   7 3255.88   49.28   1 0.85199-0.44784-0.40414 0.81553 0.62718 0.17229
   2   8   6  296.10   14.15   1 0.87237-0.50847-0.39260 0.80400 0.59624 0.09555
   2   8   5  102.13    8.12   1 0.89352-0.56988-0.37194 0.78335 0.56730 0.01680
   2   8   4 1050.98   21.94   1 0.91546-0.63208-0.34082 0.75225 0.54061-0.06419
   2   8   3 1616.32   24.51   1 0.93784-0.69472-0.29749 0.70894 0.51629-0.14757
   2   8   2  828.26   16.36   1 0.95976-0.75690-0.23977 0.65123 0.49428-0.23324
   2   8   1 5319.47   38.94   1 0.97936-0.81677-0.16517 0.57665 0.47404-0.32069
   2   8   0  593.99   13.02   1 0.99343-0.87109-0.07133 0.48282 0.45434-0.40867
   2   8  -1 9952.15   52.49   1 0.99697-0.91489 0.04303 0.36848 0.43283-0.49485
   2   8  -2  647.59   14.36   1 0.98344-0.94162 0.17656 0.23497 0.40589-0.57561
   2   8  -3  171.23    8.12   1 0.94613-0.94457 0.32346 0.08807 0.36907-0.64647
   2   8  -4 1518.61   25.23   1 0.88101-0.91971 0.47304-0.06149 0.31838-0.70347
   2   8  -5  911.35   21.58   1 0.78965-0.86860 0.61191-0.20034 0.25229-0.74507
   2   8  -6   58.32    4.18   1 0.67942-0.79863 0.72857-0.31699 0.17257-0.77304
   2   8  -7 2884.00   44.72   1 0.56053-0.72000 0.81698-0.40538 0.08341-0.79157
   2  10   6    0.00    6.28   1 0.91108-0.54718-0.27123 0.78550 0.62849 0.06329
   2  10   5   11.58    4.16   1 0.93030-0.60666-0.24709 0.76137 0.59917-0.01508
   2  10   4 1569.48   28.66   1 0.94866-0.66527-0.21349 0.72779 0.57107-0.09467
   2  10   3 1557.11   26.53   1 0.96556-0.72243-0.16945 0.68376 0.54405-0.17534
   2  10   2  291.77   10.80   1 0.97998-0.77711-0.11389 0.62822 0.51779-0.25677
   2  10   1 1149.53   20.87   1 0.99033-0.82772-0.04585 0.56019 0.49164-0.33830
   2  10   0    0.00    3.82   1 0.99436-0.87201 0.03530 0.47906 0.46453-0.41888
   2  10  -1 3212.47   34.22   1 0.98913-0.90703 0.12932 0.38506 0.43491-0.49695
   2  10  -2   19.90    2.18   1 0.97127-0.92944 0.23459 0.27981 0.40077-0.57050
   2  10  -3   15.24    2.09   1 0.93762-0.93605 0.34761 0.16680 0.35987-0.63728
   2  10  -4 2799.22   37.33   1 0.88615-0.92483 0.46294 0.05148 0.31018-0.69529
   2  10  -5  119.56    9.22   1 0.81690-0.89585 0.57384-0.05940 0.25056-0.74336
   2  10  -6  133.25    8.79   1 0.73240-0.85160 0.67360-0.15915 0.18112-0.78160
   2  10  -7 1388.86   33.36   1 0.63709-0.79655 0.75703-0.24256 0.10323-0.81140
   2  12   5  181.83   12.11   1 0.94900-0.62534-0.13330 0.75045 0.61977-0.03570
   2  12   4  443.36   17.00   1 0.96375-0.68035-0.09969 0.71686 0.58981-0.11343
   2  12   3 2641.39   37.97   1 0.97591-0.73277-0.05734 0.67453 0.56006-0.19137
   2  12   2  508.17   16.20   1 0.98460-0.78172-0.00584 0.62304 0.53013-0.26913
   2  12   1  293.90   12.36   1 0.98862-0.82600 0.05507 0.56215 0.49946-0.34614
   2  12   0 1125.40   22.72   1 0.98644-0.86408 0.12528 0.49195 0.46722-0.42159
   2  12  -1 2214.59   31.92   1 0.97625-0.89415 0.20418 0.41307 0.43239-0.49445
   2  12  -2  968.97   22.09   1 0.95616-0.91431 0.29033 0.32693 0.39374-0.56348
   2  12  -3 1406.83   27.33   1 0.92443-0.92285 0.38141 0.23587 0.34996-0.62739
   2  12  -4   63.55    4.04   1 0.87994-0.91862 0.47414 0.14315 0.29989-0.68501
   2  12  -5 1682.61   33.95   1 0.82249-0.90142 0.56458 0.05273 0.24274-0.73555
   2  12  -6  268.90   16.03   1 0.75304-0.87223 0.64859-0.03127 0.17828-0.77878
   2  14   4   92.63    8.32   1 0.96623-0.68282 0.00344 0.71660 0.60019-0.12382
   2  14   3  347.55   15.80   1 0.97465-0.73150 0.04301 0.67704 0.56802-0.19934
   2  14   2   42.90    3.47   1 0.97913-0.77624 0.08995 0.63012 0.53512-0.27412
   2  14   1  163.47   10.84   1 0.97879-0.81615 0.14416 0.57593 0.50101-0.34771
   2  14   0 5466.96   55.52   1 0.97259-0.85021 0.20526 0.51484 0.46510-0.41948
   2  14  -1  928.98   22.99   1 0.95937-0.87726 0.27255 0.44757 0.42667-0.48874
   2  14  -2  523.75   18.09   1 0.93797-0.89612 0.34483 0.37530 0.38490-0.55466
   2  14  -3   12.61    4.59   1 0.90737-0.90578 0.42042 0.29973 0.33897-0.61642
   2  14  -4   55.53    4.01   1 0.86687-0.90553 0.49713 0.22304 0.28814-0.67327
   2  14  -5   62.41    4.84   1 0.81625-0.89517 0.57236 0.14782 0.23183-0.72466
   2  16   2  488.01   19.84   1 0.96625-0.76334 0.17715 0.64579 0.53477-0.27379
   2  16   1    8.23    6.05   1 0.96286-0.80021 0.22534 0.59762 0.49803-0.34474
   2  16   0   27.32    3.27   1 0.95396-0.83157 0.27882 0.54416 0.45939-0.41379
   2  16  -1  236.30   14.01   1 0.93877-0.85664 0.33689 0.48610 0.41832-0.48040
   2  16  -2  267.69   15.37   1 0.91654-0.87468 0.39857 0.42443 0.37425-0.54403
   2  16  -3  664.19   22.69   1 0.88663-0.88502 0.46256 0.36046 0.32663-0.60409
   3  17   0  107.71    8.74   1 0.96210-0.77856 0.25461 0.61980 0.45047-0.38201
   3  17  -1  566.46   21.31   1 0.95031-0.80703 0.30577 0.56865 0.40993-0.44916
   3  17  -2  654.26   24.30   1 0.93244-0.82942 0.36089 0.51356 0.36695-0.51387
   3  15   3  465.72   19.46   1 0.97714-0.67283 0.03731 0.73419 0.55944-0.16790
   3  15   2 1029.11   27.17   1 0.98236-0.71832 0.07648 0.69503 0.52555-0.24171
   3  15   1 2960.60   43.81   1 0.98359-0.75981 0.12229 0.64924 0.49078-0.31462
   3  15   0  309.26   14.63   1 0.98005-0.79652 0.17456 0.59698 0.45468-0.38621
   3  15  -1  154.35   10.81   1 0.97080-0.82753 0.23289 0.53867 0.41671-0.45593
   3  15  -2  914.20   24.88   1 0.95483-0.85182 0.29653 0.47504 0.37622-0.52313
   3  15  -3  170.95   12.76   1 0.93114-0.86839 0.36439 0.40720 0.33249-0.58708
   3  15  -4  313.50   16.72   1 0.89884-0.87634 0.43490 0.33671 0.28479-0.64707
   3  13   4  148.22    9.51   1 0.96616-0.62161-0.09794 0.76656 0.58251-0.08327
   3  13   3  540.26   18.60   1 0.97772-0.67342-0.06381 0.73244 0.55100-0.15945
   3  13   2  588.78   18.85   1 0.98648-0.72244-0.02170 0.69034 0.51945-0.23559
   3  13   1  596.73   18.48   1 0.99163-0.76786 0.02865 0.64001 0.48750-0.31132
   3  13   0  128.90    8.56   1 0.99209-0.80857 0.08733 0.58134 0.45459-0.38611
   3  13  -1  213.54   11.38   1 0.98652-0.84326 0.15415 0.51454 0.42002-0.45922
   3  13  -2  693.78   19.80   1 0.97337-0.87038 0.22841 0.44029 0.38285-0.52974
   3  13  -3  298.55   13.41   1 0.95105-0.88831 0.30880 0.35992 0.34203-0.59661
   3  13  -4   68.15    5.29   1 0.91810-0.89562 0.39323 0.27550 0.29645-0.65871
   3  13  -5  930.24   26.48   1 0.87354-0.89132 0.47886 0.18989 0.24509-0.71505
   3  13  -6   69.22    5.38   1 0.81714-0.87518 0.56227 0.10649 0.18725-0.76490
   3  11   5 4320.42   54.37   1 0.93523-0.55043-0.23535 0.80107 0.59492 0.01202
   3  11   4  587.45   18.94   1 0.95157-0.60703-0.20946 0.77521 0.56442-0.06517
   3  11   3  217.35   11.01   1 0.96667-0.66239-0.17481 0.74057 0.53483-0.14326
   3  11   2  369.75   13.82   1 0.97993-0.71591-0.13061 0.69638 0.50597-0.22209
   3  11   1 3116.58   36.55   1 0.99037-0.76661-0.07605 0.64184 0.47748-0.30129
   3  11   0   86.60    6.82   1 0.99656-0.81306-0.01047 0.57627 0.44875-0.38025
   3  11  -1 2567.99   32.62   1 0.99655-0.85330 0.06646 0.49935 0.41881-0.45800
   3  11  -2 1827.71   28.53   1 0.98786-0.88488 0.15434 0.41150 0.38634-0.53321
   3  11  -3 8582.75   63.69   1 0.96776-0.90503 0.25164 0.31421 0.34964-0.60420
   3  11  -4  484.81   16.25   1 0.93366-0.91119 0.35538 0.21049 0.30686-0.66911
   3  11  -5   24.79    2.79   1 0.88383-0.90162 0.46104 0.10484 0.25632-0.72627
   3  11  -6    9.52    5.28   1 0.81813-0.87618 0.56303 0.00286 0.19696-0.77459
   3  11  -7  493.52   20.43   1 0.73831-0.83661 0.65560-0.08969 0.12866-0.81398
   3   9   6   13.92    5.72   1 0.88357-0.45853-0.36938 0.83223 0.59724 0.11740
   3   9   5  621.92   19.80   1 0.90185-0.51707-0.35479 0.81765 0.56576 0.04120
   3   9   4  465.45   15.62   1 0.92047-0.57594-0.33151 0.79438 0.53597-0.03671
   3   9   3  348.66   12.65   1 0.93931-0.63504-0.29841 0.76130 0.50803-0.11645
   3   9   2 3697.47   37.38   1 0.95791-0.69390-0.25404 0.71694 0.48196-0.19807
   3   9   1   28.62    2.40   1 0.97532-0.75157-0.19666 0.65957 0.45756-0.28135
   3   9   0 1290.57   20.52   1 0.98980-0.80631-0.12441 0.58735 0.43426-0.36575
   3   9  -1  762.54   16.10   1 0.99854-0.85530-0.03570 0.49865 0.41091-0.45008
   3   9  -2  208.77    9.00   1 0.99745-0.89448 0.07014 0.39282 0.38552-0.53238
   3   9  -3  631.76   16.16   1 0.98139-0.91867 0.19171 0.27127 0.35517-0.60973
   3   9  -4 1239.76   23.72   1 0.94514-0.92268 0.32434 0.13865 0.31638-0.67862
   3   9  -5   49.56    3.64   1 0.88532-0.90313 0.45976 0.00325 0.26594-0.73586
   3   9  -6 1908.07   34.30   1 0.80247-0.86053 0.58742-0.12440 0.20225-0.77987
   3   9  -7   18.21    6.10   1 0.70155-0.79987 0.69745-0.23441 0.12616-0.81146
   3   7   6 1362.13   29.43   1 0.82904-0.40400-0.49183 0.85181 0.55665 0.15801
   3   7   5 3033.89   39.95   1 0.84665-0.46188-0.48288 0.84287 0.52383 0.08314
   3   7   4 1859.80   28.51   1 0.86606-0.52154-0.46520 0.82521 0.49347 0.00582
   3   7   3  226.34    9.75   1 0.88762-0.58336-0.43720 0.79722 0.46603-0.07443
   3   7   2 2052.68   25.04   1 0.91145-0.64745-0.39659 0.75663 0.44198-0.15808
   3   7   111738.49   55.78   1 0.93716-0.71342-0.34023 0.70028 0.42168-0.24546
   3   7   0  104.63    5.52   1 0.96327-0.77979-0.26402 0.62408 0.40508-0.33655
   3   7  -1  638.69   12.78   1 0.98629-0.84307-0.16312 0.52320 0.39123-0.43039
   3   7  -2 8939.64   49.45   1 0.99943-0.89647-0.03326 0.39336 0.37740-0.52424
   3   7  -3 7623.48   49.28   1 0.99193-0.92922 0.12618 0.23393 0.35813-0.61267
   3   7  -4 3970.08   39.28   1 0.95109-0.92864 0.30732 0.05281 0.32552-0.68774
   3   7  -5 1443.14   26.04   1 0.86926-0.88708 0.49117-0.13103 0.27226-0.74217
   3   7  -6  401.05   15.24   1 0.75139-0.80947 0.65367-0.29352 0.19668-0.77428
   3   7  -7 2908.67   43.58   1 0.61388-0.71221 0.77785-0.41768 0.10422-0.78951
   3   7  -8  494.00   20.00   1 0.47468-0.61327 0.86003-0.49984 0.00351-0.79648
   3   5   7   36.79    3.80   1 0.73750-0.27221-0.61181 0.86890 0.54090 0.28146
   3   5   6 2327.08   36.74   1 0.74881-0.32379-0.61792 0.87502 0.50218 0.21249
   3   5   5  338.94   13.61   1 0.76212-0.37735-0.61737 0.87449 0.46566 0.14132
   3   5   4 1933.98   27.20   1 0.77831-0.43381-0.60914 0.86627 0.43198 0.06732
   3   5   3 1036.06   17.96   1 0.79849-0.49424-0.59151 0.84866 0.40200-0.01040
   3   5   2  762.44   13.92   1 0.82394-0.55995-0.56173 0.81889 0.37688-0.09296
   3   5   1    5.13    2.34   1 0.85600-0.63227-0.51526 0.77244 0.35811-0.18188
   3   5   0 3864.60   26.51   1 0.89551-0.71204-0.44474 0.70193 0.34741-0.27887
   3   5  -1  454.79    9.20   1 0.94095-0.79773-0.33839 0.59560 0.34607-0.38522
   3   5  -211764.27   49.44   1 0.98359-0.88064-0.17954 0.43677 0.35254-0.49938
   3   5  -3 2004.72   22.86   1 0.99876-0.93607 0.04650 0.21074 0.35669-0.61121
   3   5  -4 1461.11   21.78   1 0.94493-0.92249 0.32678-0.06952 0.33484-0.69704
   3   5  -5  414.06   12.93   1 0.80113-0.81895 0.59743-0.34016 0.26494-0.73483
   3   5  -6  312.82   12.48   1 0.60674-0.66482 0.79125-0.53396 0.15544-0.73303
   3   5  -7   82.99    6.68   1 0.41839-0.51673 0.89868-0.64137 0.03385-0.71912
   3   5  -8  498.94   18.68   1 0.26155-0.40015 0.94556-0.68824-0.08217-0.71079
   3   3   7   29.21    3.56   1 0.63625-0.17098-0.72690 0.88111 0.47754 0.34483
   3   3   6   43.91    3.74   1 0.63755-0.21253-0.74150 0.89573 0.43217 0.28252
   3   3   5 1017.22   21.68   1 0.64016-0.25540-0.75122 0.90547 0.38833 0.21867
   3   3   4 1887.81   25.71   1 0.64505-0.30055-0.75559 0.90985 0.34660 0.15271
   3   3   3  873.37   15.39   1 0.65361-0.34937-0.75367 0.90795 0.30787 0.08375
   3   3   214805.24   55.44   1 0.66796-0.40398-0.74369 0.89798 0.27355 0.01039
   3   3   1 5961.34   31.09   1 0.69152-0.46780-0.72215 0.87646 0.24600-0.06976
   3   3   0 8217.32   32.92   1 0.73005-0.54659-0.68170 0.83603 0.22950-0.16095
   3   3  -1   55.93    3.23   1 0.79310-0.64990-0.60501 0.75935 0.23202-0.27115
   3   3  -2   18.69    1.47   1 0.89198-0.78904-0.44632 0.60067 0.26743-0.41425
   3   3  -3 2299.11   22.36   1 0.99523-0.93254-0.09105 0.24542 0.33971-0.59422
   3   3  -4   14.73    1.62   1 0.86760-0.84517 0.49724-0.34286 0.33408-0.69628
   3   3  -5 3664.96   35.62   1 0.49290-0.51074 0.86984-0.71544 0.16318-0.63306
   3   3  -6 5854.73   49.35   1 0.21373-0.27182 0.97253-0.81811-0.00604-0.57153
   3   3  -7 1862.77   30.98   1 0.04639-0.14474 0.98565-0.83121-0.13342-0.55184
   3   3  -8  723.21   22.01   1-0.06040-0.07822 0.97175-0.81730-0.23436-0.55859
   3   1   7  521.24   18.74   1 0.50829-0.04303-0.83014 0.88149 0.40251 0.41988
   3   1   6 1281.20   26.00   1 0.49331-0.06831-0.85188 0.90325 0.34748 0.36722
   3   1   5 1128.18   21.90   1 0.47675-0.09200-0.87038 0.92176 0.29222 0.31479
   3   1   4 2918.81   30.95   1 0.45849-0.11400-0.88588 0.93727 0.23661 0.26272
   3   1   3   34.10    2.59   1 0.43829-0.13406-0.89861 0.95002 0.18048 0.21115
   3   1   2 1617.58   17.37   1 0.41565-0.15168-0.90883 0.96025 0.12355 0.16040
   3   1   1  247.45    6.10   1 0.38958-0.16587-0.91684 0.96828 0.06523 0.11103
   3   1   0 7778.59   28.03   1 0.35780-0.17435-0.92323 0.97469 0.00426 0.06432
   3   1  -1 6208.64   24.53   1 0.31393-0.17074-0.92927 0.98074-0.06288 0.02377
   3   1  -212827.07  154.79   1 0.23118-0.12825-0.93866 0.99014-0.15064 0.00384
   3   1  -3   80.51    4.02   1-0.26303 0.32571-0.89146 0.94296-0.44042 0.18593
   3   1  -4  749.32   13.68   1-0.51197 0.53439 0.85012-0.79861-0.30546-0.05672
   3   1  -5  146.43    7.25   1-0.41230 0.39445 0.89937-0.84784-0.28891-0.18096
   3   1  -6 3558.73   37.32   1-0.39361 0.33551 0.89957-0.84802-0.32272-0.25483
   3   1  -7  347.95   13.61   1-0.39164 0.29328 0.88883-0.83727-0.36707-0.31817
   3   1  -8  247.00   13.22   1-0.39522 0.25660 0.87212-0.82054-0.41533-0.37760
   3  -1   7  492.43   19.20   1 0.35861 0.10665-0.91169 0.86016 0.32010 0.50231
   3  -1   6 1267.95   26.14   1 0.32237 0.10262-0.93565 0.88414 0.25373 0.46098
   3  -1   5 1124.14   22.30   1 0.27995 0.10478-0.95610 0.90461 0.18480 0.42223
   3  -1   4 2919.14   31.23   1 0.22930 0.11518-0.97292 0.92144 0.11227 0.38707
   3  -1   3   55.63    4.15   1 0.16708 0.13714-0.98546 0.93400 0.03453 0.35712
   3  -1   2 1614.54   17.57   1 0.08765 0.17631-0.99202 0.94057-0.05102 0.33499
   3  -1   1  244.33    6.18   1-0.01894 0.24264-0.98806 0.93663-0.14871 0.32499
   3  -1   0 7437.77   27.86   1-0.17053 0.35396-0.96101 0.90960-0.26552 0.33411
   3  -1  -1 5970.11   24.80   1-0.39519 0.53837-0.87417 0.82277-0.40945 0.37035
   3  -1  -211752.02   40.18   1-0.69907 0.80199-0.63445 0.58307-0.56727 0.42048
   3  -1  -3   24.10    2.15   1-0.92918 0.99184-0.17644 0.12507-0.64864 0.39416
   3  -1  -4  737.23   13.82   1-0.92247 0.94487 0.25656-0.30792-0.61240 0.25024
   3  -1  -5  141.81    6.82   1-0.82299 0.80513 0.49732-0.54866-0.56223 0.09238
   3  -1  -6 3720.57   38.44   1-0.73592 0.67780 0.61370-0.66502-0.54035-0.03719
   3  -1  -7  337.88   13.64   1-0.67386 0.57549 0.66936-0.72067-0.54205-0.14318
   3  -1  -8  225.06   12.85   1-0.63044 0.49181 0.69363-0.74492-0.55888-0.23403
   4   0   7   -1.88    5.42   1 0.44559 0.08081-0.86970 0.86962 0.36345 0.48181
   4   0   6 3835.85   46.76   1 0.41926 0.06689-0.89422 0.89416 0.30209 0.43548
   4   0   5    3.79    3.64   1 0.38924 0.05664-0.91553 0.91548 0.23940 0.39048
   4   0   4   34.30    2.84   1 0.35466 0.05097-0.93386 0.93382 0.17488 0.34732
   4   0   3    7.26    2.91   1 0.31408 0.05129-0.94930 0.94928 0.10778 0.30673
   4   0   2 2600.05   23.90   1 0.26515 0.05996-0.96183 0.96182 0.03689 0.26993
   4   0   1    5.34    1.92   1 0.20379 0.08106-0.97095 0.97096-0.03981 0.23894
   4   0   027462.59  232.93   1 0.12230 0.12230-0.97503 0.97505-0.12598 0.21742
   4   0  -1   25.74    2.27   1 0.00504 0.19929-0.96853 0.96858-0.22872 0.21248
   4   0  -212518.44   42.92   1-0.18215 0.34622-0.93077 0.93083-0.36199 0.23805
   4   0  -3    1.88    2.39   1-0.50241 0.62623-0.77515 0.77522-0.54306 0.31143
   4   0  -4 1717.27   21.49   1-0.87792 0.96148-0.27481 0.27490-0.69188 0.35257
   4   0  -5    2.15    3.03   1-0.89013 0.93342 0.31556-0.31546-0.63768 0.19068
   4   0  -6   32.11    2.43   1-0.75218 0.75522 0.58491-0.58479-0.56266 0.00797
   4   0  -7   13.06    4.79   1-0.65361 0.61638 0.68780-0.68767-0.53723-0.12515
   4   0  -8 6756.92   63.72   1-0.59259 0.51512 0.72750-0.72735-0.54228-0.22779
   4   0  -9  -13.86    5.71   1-0.55368 0.43594 0.73859-0.73842-0.56375-0.31400
   4   2   7  477.50   18.89   1 0.57396-0.04754-0.78339 0.88618 0.43571 0.40953
   4   2   6  273.65   13.23   1 0.56415-0.07800-0.80441 0.90721 0.38349 0.35407
   4   2   5  152.04    9.36   1 0.55365-0.10776-0.82181 0.92463 0.33154 0.29833
   4   2   4  617.66   15.20   1 0.54270-0.13706-0.83576 0.93860 0.27996 0.24221
   4   2   3 2144.81   25.20   1 0.53162-0.16624-0.84631 0.94916 0.22892 0.18557
   4   2   2 2201.57   22.45   1 0.52087-0.19575-0.85340 0.95627 0.17866 0.12814
   4   2   1  395.73    8.67   1 0.51120-0.22634-0.85683 0.95971 0.12960 0.06951
   4   2   0 3179.70   21.51   1 0.50398-0.25938-0.85606 0.95896 0.08254 0.00889
   4   2  -1 3836.59   22.96   1 0.50205-0.29770-0.84980 0.95271 0.03917-0.05543
   4   2  -2 1573.47   15.78   1 0.51254-0.34845-0.83436 0.93729 0.00382-0.12777
   4   2  -3 3175.05   24.95   1 0.55972-0.43590-0.79467 0.89761-0.00835-0.22329
   4   2  -4  585.13   12.47   1 0.79060-0.70703-0.57689 0.67985 0.10547-0.44479
   4   2  -5 1197.58   19.72   1 0.24659-0.20329 0.96827-0.86530 0.05383-0.50084
   4   2  -6 1163.46   21.62   1-0.11369 0.11674 0.98359-0.88060-0.17257-0.38214
   4   2  -7  160.86    9.45   1-0.20665 0.16944 0.95641-0.85340-0.26872-0.39367
   4   2  -8  146.71   10.70   1-0.25408 0.17661 0.93004-0.82702-0.34128-0.42880
   4   4   7 1161.54   29.61   1 0.68252-0.15610-0.68127 0.88693 0.50056 0.34466
   4   4   6  728.89   20.91   1 0.68504-0.19888-0.69592 0.90160 0.45581 0.28173
   4   4   5  418.73   14.45   1 0.68849-0.24259-0.70568 0.91137 0.41239 0.21746
   4   4   4 8418.89   57.66   1 0.69360-0.28795-0.71021 0.91592 0.37075 0.15141
   4   4   3 1402.77   21.15   1 0.70133-0.33594-0.70884 0.91456 0.33150 0.08298
   4   4   2 8088.31   45.56   1 0.71303-0.38790-0.70036 0.90610 0.29555 0.01124
   4   4   1  272.31    7.92   1 0.73064-0.44576-0.68262 0.88837 0.26426-0.06516
   4   4   0  196.24    6.13   1 0.75700-0.51238-0.65167 0.85743 0.23982-0.14841
   4   4  -1 3918.62   26.17   1 0.79625-0.59190-0.59986 0.80565 0.22569-0.24197
   4   4  -2  118.57    5.12   1 0.85353-0.68943-0.51144 0.71724 0.22730-0.35126
   4   4  -3 1287.00   17.44   1 0.92985-0.80601-0.35279 0.55860 0.25108-0.48274
   4   4  -416154.88   70.21   1 0.99426-0.91068-0.06333 0.26915 0.29176-0.63111
   4   4  -5  252.37   10.34   1 0.92681-0.88349 0.37067-0.16483 0.28997-0.73700
   4   4  -6 2563.70   34.89   1 0.66661-0.66355 0.74150-0.53565 0.17774-0.73246
   4   4  -7 1252.82   26.25   1 0.39140-0.42860 0.91051-0.70464 0.02224-0.68465
   4   4  -8  213.65   12.83   1 0.19373-0.27119 0.96023-0.75434-0.11432-0.65578
   4   6   6  161.45   11.14   1 0.77897-0.29279-0.57837 0.88691 0.51583 0.22169
   4   6   5  121.50    9.19   1 0.79046-0.34454-0.58001 0.88857 0.47799 0.15185
   4   6   4  572.00   15.88   1 0.80377-0.39811-0.57491 0.88348 0.44227 0.07988
   4   6   3  821.39   17.40   1 0.81964-0.45423-0.56199 0.87058 0.40924 0.00522
   4   6   2   13.22    1.71   1 0.83887-0.51372-0.53959 0.84819 0.37962-0.07285
   4   6   1 2837.26   27.13   1 0.86231-0.57743-0.50512 0.81374 0.35429-0.15521
   4   6   0  488.34   10.88   1 0.89063-0.64601-0.45462 0.76326 0.33430-0.24290
   4   6  -1 6142.88   37.38   1 0.92371-0.71935-0.38206 0.69071 0.32065-0.33694
   4   6  -2   22.04    1.91   1 0.95913-0.79502-0.27867 0.58733 0.31363-0.43761
   4   6  -3  534.17   12.68   1 0.98902-0.86517-0.13349 0.44217 0.31111-0.54278
   4   6  -4   50.53    4.25   1 0.99551-0.91192 0.06146 0.24724 0.30532-0.64467
   4   6  -5  107.71    7.49   1 0.95146-0.90813 0.29706 0.01166 0.28064-0.72768
   4   6  -6  915.96   21.78   1 0.83955-0.83648 0.53414-0.22541 0.22126-0.77599
   4   6  -7 1787.96   33.37   1 0.67726-0.71444 0.72325-0.41451 0.12747-0.78989
   4   6  -8   68.90    5.79   1 0.50396-0.58140 0.84356-0.53480 0.01590-0.78601
   4   8   6   58.25    4.94   1 0.84777-0.36158-0.45907 0.87049 0.56321 0.17430
   4   8   5   87.58    7.13   1 0.86288-0.41695-0.45404 0.86547 0.52841 0.10141
   4   8   4  517.48   16.85   1 0.87899-0.47332-0.44155 0.85299 0.49544 0.02670
   4   8   3 7311.75   55.20   1 0.89640-0.53099-0.42060 0.83206 0.46462-0.05018
   4   8   2 1557.17   24.06   1 0.91527-0.59012-0.38977 0.80124 0.43630-0.12954
   4   8   1 2095.21   26.08   1 0.93548-0.65059-0.34710 0.75859 0.41075-0.21168
   4   8   0 1160.63   18.69   1 0.95641-0.71178-0.29005 0.70156 0.38810-0.29672
   4   8  -1 1914.74   24.00   1 0.97648-0.77210-0.21547 0.62699 0.36810-0.38441
   4   8  -2  320.76   10.45   1 0.99250-0.82838-0.11993 0.53146 0.34971-0.47370
   4   8  -3 2571.37   30.36   1 0.99893-0.87507-0.00074 0.41229 0.33053-0.56221
   4   8  -4  884.22   19.33   1 0.98757-0.90397 0.14190 0.26966 0.30633-0.64570
   4   8  -5 5185.12   50.49   1 0.94911-0.90577 0.30189 0.10969 0.27121-0.71827
   4   8  -6  336.78   14.19   1 0.87733-0.87425 0.46555-0.05395 0.21957-0.77432
   4   8  -7  165.13   11.94   1 0.77420-0.81138 0.61474-0.20312 0.14924-0.81167
   4   8  -8  296.12   15.89   1 0.65044-0.72788 0.73443-0.32280 0.06308-0.83320
   4  10   5   30.69    3.32   1 0.91129-0.46535-0.33268 0.84697 0.56566 0.06415
   4  10   4   11.59    4.01   1 0.92730-0.52161-0.31547 0.82979 0.53346-0.01134
   4  10   3 1871.55   30.44   1 0.94322-0.57779-0.29005 0.80438 0.50266-0.08823
   4  10   2   45.94    3.28   1 0.95884-0.63367-0.25545 0.76980 0.47333-0.16658
   4  10   1   84.26    6.41   1 0.97363-0.68872-0.21049 0.72485 0.44539-0.24634
   4  10   0 2820.63   32.81   1 0.98663-0.74198-0.15382 0.66820 0.41859-0.32723
   4  10  -1 1848.16   26.81   1 0.99622-0.79183-0.08410 0.59849 0.39234-0.40866
   4  10  -2  559.47   15.24   1 0.99996-0.83583-0.00026 0.51466 0.36555-0.48956
   4  10  -3  304.06   12.74   1 0.99448-0.87061 0.09790 0.41652 0.33654-0.56824
   4  10  -4    2.26    4.26   1 0.97568-0.89207 0.20894 0.30550 0.30294-0.64232
   4  10  -5 1237.83   26.64   1 0.93945-0.89610 0.32901 0.18545 0.26194-0.70901
   4  10  -6  139.07   10.99   1 0.88302-0.87993 0.45153 0.06294 0.21097-0.76573
   4  10  -7   37.62    3.65   1 0.80639-0.84355 0.56806-0.05358 0.14853-0.81098
   4  12   4    8.54    4.80   1 0.95557-0.54988-0.19808 0.81526 0.55963-0.03753
   4  12   3 1803.05   32.81   1 0.96898-0.60354-0.17082 0.78802 0.52786-0.11345
   4  12   2  477.46   16.45   1 0.98080-0.65563-0.13545 0.75266 0.49671-0.18998
   4  12   1  126.24    8.70   1 0.99045-0.70553-0.09136 0.70859 0.46597-0.26693
   4  12   0  860.67   20.64   1 0.99700-0.75234-0.03799 0.65524 0.43526-0.34391
   4  12  -1 3270.31   39.78   1 0.99915-0.79475 0.02510 0.59216 0.40401-0.42034
   4  12  -2  299.87   12.42   1 0.99520-0.83106 0.09800 0.51928 0.37134-0.49536
   4  12  -3   65.42    5.13   1 0.98307-0.85919 0.18017 0.43712 0.33608-0.56780
   4  12  -4  144.38   10.10   1 0.96050-0.87688 0.27018 0.34712 0.29683-0.63623
   4  12  -5 1648.02   33.00   1 0.92537-0.88200 0.36542 0.25190 0.25203-0.69912
   4  12  -6  843.00   25.48   1 0.87622-0.87312 0.46207 0.15527 0.20025-0.75503
   4  14   3  358.45   16.47   1 0.97962-0.61418-0.06154 0.78161 0.54352-0.12912
   4  14   2  755.68   22.64   1 0.98799-0.66280-0.02712 0.74720 0.51042-0.20371
   4  14   1   35.26    3.14   1 0.99338-0.70845 0.01456 0.70554 0.47706-0.27804
   4  14   0  250.40   13.33   1 0.99503-0.75036 0.06363 0.65649 0.44308-0.35174
   4  14  -1  491.33   17.21   1 0.99197-0.78756 0.12007 0.60006 0.40797-0.42432
   4  14  -2    1.65    4.55   1 0.98302-0.81886 0.18358 0.53656 0.37106-0.49510
   4  14  -3   10.25    2.26   1 0.96684-0.84295 0.25345 0.46671 0.33156-0.56329
   4  14  -4 2829.36   44.52   1 0.94208-0.85844 0.32841 0.39177 0.28853-0.62794
   4  14  -5  421.41   18.53   1 0.90750-0.86413 0.40658 0.31361 0.24101-0.68811
   4  16   1  349.70   16.76   1 0.98643-0.70149 0.11069 0.71228 0.48134-0.28233
   4  16   0  549.78   20.51   1 0.98442-0.73974 0.15527 0.66771 0.44468-0.35336
   4  16  -1 1477.10   32.87   1 0.97766-0.77324 0.20558 0.61742 0.40658-0.42295
   4  16  -2  851.18   25.08   1 0.96530-0.80114 0.26116 0.56185 0.36653-0.49059
   4  16  -3   14.38    5.93   1 0.94647-0.82257 0.32128 0.50175 0.32394-0.55568
   5  15   2  403.10   17.62   1 0.98938-0.60304-0.02412 0.79565 0.50281-0.17324
   5  15   1  354.42   16.84   1 0.99455-0.64846 0.01037 0.76117 0.46807-0.24619
   5  15   0 1208.20   28.61   1 0.99656-0.69074 0.05146 0.72010 0.43287-0.31868
   5  15  -1  427.71   17.38   1 0.99472-0.72915 0.09915 0.67242 0.39684-0.39034
   5  15  -2  905.16   25.58   1 0.98813-0.76283 0.15334 0.61824 0.35952-0.46070
   5  15  -3 2257.33   40.19   1 0.97576-0.79071 0.21364 0.55796 0.32029-0.52916
   5  15  -4  368.11   17.67   1 0.95644-0.81165 0.27929 0.49232 0.27842-0.59498
   5  13   3   73.81    6.06   1 0.97215-0.54556-0.15954 0.82818 0.52263-0.08536
   5  13   2  925.38   24.36   1 0.98255-0.59622-0.13121 0.79986 0.48950-0.15992
   5  13   1   23.64    2.78   1 0.99108-0.64501-0.09540 0.76407 0.45673-0.23483
   5  13   0  404.46   15.44   1 0.99713-0.69131-0.05168 0.72036 0.42407-0.30986
   5  13  -1  466.40   16.37   1 0.99982-0.73427 0.00036 0.66834 0.39115-0.38463
   5  13  -2  661.26   19.27   1 0.99800-0.77271 0.06094 0.60777 0.35740-0.45857
   5  13  -3  296.79   13.45   1 0.99017-0.80514 0.12997 0.53876 0.32205-0.53091
   5  13  -4  113.79    8.26   1 0.97457-0.82979 0.20681 0.46194 0.28407-0.60061
   5  13  -5  166.04   12.28   1 0.94930-0.84478 0.29008 0.37868 0.24224-0.66647
   5  13  -6  447.15   20.29   1 0.91261-0.84836 0.37746 0.29132 0.19525-0.72717
   5  11   4   81.32    5.52   1 0.93518-0.46834-0.29423 0.85998 0.53240 0.01257
   5  11   3   28.41    3.10   1 0.94874-0.52216-0.27482 0.84059 0.49933-0.06205
   5  11   2  953.12   22.64   1 0.96183-0.57551-0.24767 0.81345 0.46738-0.13779
   5  11   1 6867.57   57.09   1 0.97414-0.62808-0.21197 0.77778 0.43654-0.21463
   5  11   0 1169.28   23.13   1 0.98510-0.67930-0.16680 0.73262 0.40667-0.29245
   5  11  -1  680.05   17.85   1 0.99377-0.72823-0.11113 0.67697 0.37746-0.37093
   5  11  -2  341.21   13.02   1 0.99866-0.77338-0.04402 0.60987 0.34832-0.44948
   5  11  -3 2774.97   37.24   1 0.99764-0.81262 0.03517 0.53069 0.31827-0.52711
   5  11  -4    0.49    4.03   1 0.98791-0.84315 0.12631 0.43957 0.28583-0.60236
   5  11  -5  775.44   22.46   1 0.96616-0.86166 0.22796 0.33793 0.24905-0.67327
   5  11  -6  589.30   21.09   1 0.92914-0.86489 0.33682 0.22909 0.20567-0.73758
   5  11  -7 3402.75   52.58   1 0.87457-0.85058 0.44754 0.11838 0.15358-0.79318
   5   9   5   13.94    6.44   1 0.87901-0.37193-0.42253 0.88540 0.53342 0.11926
   5   9   4  570.34   18.73   1 0.89266-0.42583-0.41421 0.87710 0.49844 0.04655
   5   9   3  102.75    8.00   1 0.90695-0.48038-0.39866 0.86156 0.46506-0.02776
   5   9   2   68.71    5.07   1 0.92204-0.53573-0.37498 0.83789 0.43353-0.10392
   5   9   1 1025.66   20.23   1 0.93793-0.59188-0.34192 0.80485 0.40407-0.18214
   5   9   0  742.02   16.61   1 0.95434-0.64855-0.29785 0.76080 0.37680-0.26257
   5   9  -1 1244.57   21.19   1 0.97049-0.70495-0.24075 0.70371 0.35171-0.34516
   5   9  -2 2746.59   32.00   1 0.98479-0.75952-0.16824 0.63121 0.32837-0.42951
   5   9  -3   67.83    5.20   1 0.99441-0.80939-0.07793 0.54092 0.30575-0.51458
   5   9  -4 1489.52   26.34   1 0.99477-0.85001 0.03176 0.43125 0.28178-0.59830
   5   9  -5  299.19   13.18   1 0.97955-0.87506 0.16013 0.30290 0.25307-0.67728
   5   9  -6   39.25    3.44   1 0.94177-0.87754 0.30224 0.16080 0.21516-0.74705
   5   9  -7  383.10   16.84   1 0.87651-0.85253 0.44787 0.01518 0.16371-0.80329
   5   7   6  571.55   20.64   1 0.80655-0.25921-0.53822 0.89821 0.52825 0.23213
   5   7   5 3499.36   45.95   1 0.81664-0.30957-0.54191 0.90191 0.48933 0.16336
   5   7   4   10.66    5.31   1 0.82780-0.36098-0.53951 0.89952 0.45202 0.09298
   5   7   3  559.13   15.95   1 0.84051-0.41396-0.53033 0.89036 0.41672 0.02060
   5   7   2 2750.59   31.51   1 0.85535-0.46905-0.51334 0.87339 0.38388-0.05425
   5   7   1 6408.40   45.16   1 0.87286-0.52682-0.48697 0.84703 0.35407-0.13213
   5   7   0 3881.56   33.62   1 0.89352-0.58774-0.44888 0.80896 0.32794-0.21369
   5   7  -1  262.75    9.07   1 0.91747-0.65195-0.39572 0.75581 0.30617-0.29961
   5   7  -2 1970.71   24.19   1 0.94398-0.71872-0.32265 0.68276 0.28922-0.39035
   5   7  -310940.88   60.05   1 0.97031-0.78531-0.22329 0.58341 0.27681-0.48562
   5   7  -4   98.74    6.95   1 0.98964-0.84490-0.09047 0.45060 0.26668-0.58319
   5   7  -5    0.85    4.41   1 0.98881-0.88432 0.08001 0.28014 0.25280-0.67699
   5   7  -6 2258.14   35.60   1 0.94932-0.88510 0.28118 0.07899 0.22441-0.75629
   5   7  -7 2055.38   36.97   1 0.85792-0.83395 0.48760-0.12741 0.17019-0.80976
   5   7  -8 1691.20   37.00   1 0.72166-0.73795 0.66389-0.30369 0.08756-0.83482
   5   5   6  155.88   11.50   1 0.72640-0.17908-0.65086 0.90798 0.47619 0.28420
   5   5   5   12.54    5.24   1 0.73018-0.22312-0.66110 0.91823 0.43286 0.21984
   5   5   4  191.57    9.90   1 0.73506-0.26826-0.66627 0.92342 0.39099 0.15403
   5   5   3   59.06    4.84   1 0.74172-0.31518-0.66592 0.92308 0.35101 0.08632
   5   5   2 5427.95   40.83   1 0.75106-0.36477-0.65922 0.91640 0.31352 0.01612
   5   5   1  615.00   13.03   1 0.76425-0.41822-0.64481 0.90200 0.27938-0.05743
   5   5   0 5372.92   35.44   1 0.78288-0.47711-0.62036 0.87757 0.24981-0.13555
   5   5  -1 1865.34   20.46   1 0.80906-0.54355-0.58190 0.83913 0.22660-0.22002
   5   5  -3   73.31    4.98   1 0.89355-0.70856-0.42851 0.68577 0.21019-0.41899
   5   5  -4 1241.94   20.23   1 0.95009-0.80536-0.27711 0.53438 0.22251-0.53900
   5   5  -5   48.18    3.59   1 0.98982-0.88535-0.03500 0.29228 0.24214-0.66631
   5   5  -6 3087.89   39.77   1 0.94493-0.88071 0.30145-0.04415 0.23478-0.76665
   5   5  -7  560.87   19.00   1 0.76504-0.74108 0.62872-0.37140 0.15626-0.79581
   5   5  -8  996.17   26.99   1 0.52708-0.54338 0.82955-0.57222 0.02555-0.77280
   5   3   6  960.20   25.07   1 0.62379-0.07648-0.75695 0.91119 0.41371 0.34670
   5   3   5 2745.14   37.67   1 0.61701-0.10996-0.77371 0.92797 0.36379 0.28892
   5   3   4 4305.83   42.25   1 0.61020-0.14340-0.78671 0.94098 0.31452 0.23051
   5   3   3  374.79   11.46   1 0.60377-0.17723-0.79591 0.95021 0.26611 0.17123
   5   3   2  179.61    7.35   1 0.59832-0.21205-0.80117 0.95548 0.21891 0.11075
   5   3   1 4476.46   31.74   1 0.59476-0.24875-0.80209 0.95642 0.17343 0.04853
   5   3   0 6417.16   35.29   1 0.59452-0.28876-0.79790 0.95224 0.13057-0.01629
   5   3  -1 1533.96   16.78   1 0.60009-0.33459-0.78699 0.94134 0.09189-0.08530
   5   3  -210524.17   45.07   1 0.61629-0.39105-0.76581 0.92018 0.06049-0.16159
   5   3  -3 4870.75   33.30   1 0.65355-0.46856-0.72510 0.87949 0.04338-0.25216
   5   3  -4 4830.67   36.78   1 0.73758-0.59286-0.63354 0.78794 0.05932-0.37580
   5   3  -5   66.36    4.44   1 0.92098-0.81652-0.33664 0.49105 0.16262-0.58678
   5   3  -6  184.92    9.76   1 0.80124-0.73704 0.59243-0.43800 0.22106-0.75291
   5   3  -7  265.80   12.16   1 0.24206-0.21812 0.95910-0.80466-0.04593-0.59361
   5   3  -8    9.50    5.09   1 0.00869-0.02500 0.97397-0.81951-0.20702-0.54021
   5   1   6  320.75   14.40   1 0.50007 0.04723-0.84952 0.90089 0.34274 0.41768
   5   1   5  105.64    6.79   1 0.47835 0.02869-0.87074 0.92213 0.28434 0.36840
   5   1   4 2928.88   34.19   1 0.45403 0.01275-0.88894 0.94035 0.22513 0.31992
   5   1   3 1409.28   21.46   1 0.42664-0.00011-0.90436 0.95578 0.16482 0.27253
   5   1   2 3578.85   30.46   1 0.39534-0.00908-0.91721 0.96865 0.10297 0.22670
   5   1   1  952.62   14.10   1 0.35881-0.01281-0.92768 0.97913 0.03883 0.18316
   5   1   0 9212.36   39.90   1 0.31465-0.00890-0.93591 0.98738-0.02885 0.14314
   5   1  -1 1241.47   14.14   1 0.25829 0.00720-0.94188 0.99336-0.10241 0.10902
   5   1  -2  337.67    7.83   1 0.17991 0.04532-0.94471 0.99621-0.18677 0.08568
   5   1  -3  229.56    7.14   1 0.05468 0.13028-0.93920 0.99071-0.29379 0.08502
   5   1  -4 3224.55   29.25   1-0.19422 0.33893-0.88920 0.94073-0.45670 0.14024
   5   1  -5 2318.63   28.63   1-0.73620 0.84065-0.48919 0.54074-0.70896 0.28481
   5   1  -6 2871.48   34.42   1-0.84003 0.90422 0.40547-0.35391-0.64837 0.11653
   5   1  -7  175.05   10.18   1-0.64459 0.66853 0.69295-0.64137-0.54053-0.09899
   5   1  -8  256.09   13.03   1-0.54541 0.52908 0.76572-0.71413-0.52009-0.22712
   5   1  -9   62.35    4.47   1-0.49477 0.43818 0.78313-0.73152-0.53441-0.32049
   5  -1   6  299.41   14.19   1 0.36110 0.18619-0.92150 0.87001 0.26753 0.49291
   5  -1   5   89.43    7.08   1 0.32175 0.18528-0.94290 0.89142 0.20002 0.45273
   5  -1   4 2788.28   33.48   1 0.27665 0.19012-0.96051 0.90905 0.13020 0.41486
   5  -1   3 1339.95   21.02   1 0.22422 0.20230-0.97409 0.92264 0.05733 0.38005
   5  -1   2 3578.34   30.39   1 0.16210 0.22415-0.98293 0.93150-0.01971 0.34939
   5  -1   1  913.14   13.86   1 0.08672 0.25928-0.98552 0.93410-0.10248 0.32447
   5  -1   0 8747.11   39.37   1-0.00744 0.31318-0.97862 0.92722-0.19325 0.30755
   5  -1  -1 1174.68   13.97   1-0.12874 0.39422-0.95522 0.90384-0.29509 0.30171
   5  -1  -2  316.75    7.82   1-0.28847 0.51369-0.89989 0.84852-0.41112 0.31005
   5  -1  -3  218.37    7.19   1-0.49447 0.67943-0.78045 0.72909-0.53969 0.33093
   5  -1  -4 3287.40   30.42   1-0.72246 0.86716-0.54903 0.49769-0.65987 0.34342
   5  -1  -5 2378.95   29.02   1-0.88076 0.98520-0.20643 0.15510-0.72457 0.30044
   5  -1  -6 2852.43   35.15   1-0.90180 0.96598 0.12778-0.17909-0.72003 0.18821
   5  -1  -7  192.22   10.26   1-0.84085 0.86477 0.35693-0.40822-0.69175 0.05224
   5  -1  -8  242.55   12.57   1-0.76579 0.74945 0.48942-0.54070-0.67322-0.07398
   5  -1  -9   50.77    4.10   1-0.70103 0.64443 0.56071-0.61197-0.67078-0.18411
   6   0   6 1103.36   27.41   1 0.44745 0.16099-0.88089 0.88084 0.31032 0.47297
   6   0   5    8.03    4.71   1 0.41706 0.15113-0.90351 0.90347 0.24720 0.42840
   6   0   4 3165.82   37.49   1 0.38284 0.14508-0.92279 0.92277 0.18270 0.38521
   6   0   3    2.05    3.65   1 0.34398 0.14368-0.93884 0.93884 0.11638 0.34385
   6   0   211575.42   58.54   1 0.29923 0.14817-0.95161 0.95162 0.04760 0.30493
   6   0   1    4.21    2.22   1 0.24671 0.16043-0.96082 0.96085-0.02455 0.26940
   6   0   0  940.94   14.13   1 0.18344 0.18344-0.96572 0.96576-0.10149 0.23865
   6   0  -1    3.54    2.37   1 0.10457 0.22206-0.96456 0.96461-0.18539 0.21486
   6   0  -2 2937.31   24.48   1 0.00193 0.28444-0.95313 0.95320-0.27973 0.20152
   6   0  -3    0.44    2.17   1-0.13831 0.38442-0.92082 0.92091-0.38977 0.20387
   6   0  -4 8561.89   49.58   1-0.33648 0.54233-0.83969 0.83979-0.52106 0.22746
   6   0  -5   -1.33    3.09   1-0.59932 0.76491-0.64368 0.64380-0.66543 0.26414
   6   0  -611096.09   70.37   1-0.83170 0.95704-0.26722 0.26735-0.76233 0.25336
   6   0  -7   57.91    4.99   1-0.87478 0.95986 0.14848-0.14834-0.75480 0.13814
   6   0  -8   44.19    3.47   1-0.79385 0.83867 0.41414-0.41398-0.70979-0.01455
   6   0  -9   -2.00    4.46   1-0.70342 0.70798 0.54769-0.54751-0.68316-0.14887
   6   2   6   47.72    3.94   1 0.56877 0.03968-0.80304 0.90586 0.37746 0.40581
   6   2   5   35.96    2.99   1 0.55270 0.01549-0.82400 0.92684 0.32202 0.35357
   6   2   4   22.96    2.46   1 0.53507-0.00714-0.84173 0.94458 0.26634 0.30156
   6   2   3 2667.76   31.65   1 0.51580-0.02812-0.85645 0.95931 0.21034 0.24987
   6   2   2  755.13   15.51   1 0.49472-0.04730-0.86835 0.97123 0.15391 0.19861
   6   2   1 1338.71   18.52   1 0.47156-0.06441-0.87760 0.98049 0.09688 0.14796
   6   2   0  856.91   13.93   1 0.44584-0.07894-0.88438 0.98729 0.03896 0.09819
   6   2  -1 4574.06   30.50   1 0.41670-0.09005-0.88891 0.99184-0.02033 0.04979
   6   2  -2 2463.62   22.68   1 0.38247-0.09609-0.89150 0.99444-0.08189 0.00366
   6   2  -3  659.66   12.60   1 0.33962-0.09350-0.89265 0.99560-0.14765-0.03827
   6   2  -4  601.39   13.29   1 0.27898-0.07312-0.89324 0.99621-0.22247-0.07114
   6   2  -5  881.86   17.75   1 0.16782-0.00222-0.89356 0.99654-0.32327-0.07803
   6   2  -6 2020.80   29.88   1-0.22059 0.34593-0.83109 0.93409-0.55585 0.04687
   6   2  -7 1034.33   23.21   1-0.71617 0.80126 0.59690-0.49388-0.60318-0.01349
   6   2  -8  288.62   14.03   1-0.46635 0.51117 0.82164-0.71861-0.47837-0.24599
   6   2  -9  263.18   14.95   1-0.40211 0.40668 0.84139-0.73835-0.48527-0.34678
   6   4   6 1868.97   36.72   1 0.67515-0.06668-0.70948 0.91517 0.43967 0.34359
   6   4   5    8.97    4.80   1 0.67077-0.10257-0.72604 0.93174 0.39103 0.28454
   6   4   4   32.93    2.68   1 0.66641-0.13846-0.73862 0.94434 0.34309 0.22479
   6   4   3 2577.38   32.16   1 0.66246-0.17477-0.74722 0.95295 0.29607 0.16413
   6   4   2 3035.94   31.89   1 0.65946-0.21203-0.75166 0.95741 0.25027 0.10224
   6   4   1 4170.07   34.07   1 0.65816-0.25099-0.75157 0.95733 0.20614 0.03868
   6   4   011006.87   52.15   1 0.65963-0.29272-0.74625 0.95203 0.16436-0.02722
   6   4  -1 1599.53   19.35   1 0.66554-0.33888-0.73443 0.94022 0.12601-0.09656
   6   4  -213151.33   56.01   1 0.67861-0.39222-0.71365 0.91946 0.09293-0.17117
   6   4  -3   67.48    5.12   1 0.70357-0.45744-0.67883 0.88465 0.06845-0.25438
   6   4  -4  136.30    7.02   1 0.74899-0.54311-0.61815 0.82399 0.05905-0.35268
   6   4  -5 2260.04   29.28   1 0.82937-0.66375-0.49936 0.70522 0.07791-0.47922
   6   4  -6  105.91    8.02   1 0.94769-0.82233-0.22433 0.43020 0.14383-0.65282
   6   4  -7  771.28   21.92   1 0.91770-0.83260 0.36044-0.15455 0.18788-0.80457
   6   4  -8 2651.71   42.60   1 0.53089-0.48605 0.82720-0.62130 0.02731-0.75169
   6   6   5   53.71    4.94   1 0.76694-0.19873-0.61682 0.92539 0.45074 0.22482
   6   6   4 1051.98   23.61   1 0.77145-0.24350-0.62291 0.93150 0.40852 0.15935
   6   6   3 2628.50   34.11   1 0.77709-0.28939-0.62379 0.93239 0.36779 0.09239
   6   6   2  896.59   18.61   1 0.78446-0.33702-0.61891 0.92753 0.32897 0.02352
   6   6   1  693.49   15.36   1 0.79433-0.38715-0.60738 0.91601 0.29262-0.04781
   6   6   0 2293.06   25.92   1 0.80767-0.44075-0.58776 0.89641 0.25947-0.12235
   6   6  -1 1735.24   22.03   1 0.82565-0.49899-0.55775 0.86642 0.23054-0.20111
   6   6  -2   78.45    5.45   1 0.84966-0.56325-0.51361 0.82229 0.20721-0.28547
   6   6  -3 1571.97   22.25   1 0.88090-0.63476-0.44913 0.75782 0.19119-0.37714
   6   6  -4  499.36   13.79   1 0.91924-0.71335-0.35406 0.66277 0.18420-0.47784
   6   6  -5 2794.27   34.81   1 0.95930-0.79367-0.21250 0.52123 0.18630-0.58762
   6   6  -6   31.51    2.80   1 0.98175-0.85639-0.00604 0.31478 0.19075-0.69976
   6   6  -7  155.26   10.45   1 0.94527-0.86016 0.26462 0.04414 0.17614-0.79284
   6   6  -8   68.48    4.81   1 0.81447-0.76962 0.54288-0.23411 0.11428-0.83867
   6   8   5  823.96   24.27   1 0.84090-0.27268-0.50283 0.91427 0.49985 0.17569
   6   8   4  544.04   18.44   1 0.85042-0.32245-0.50282 0.91428 0.46128 0.10657
   6   8   3 1593.86   28.41   1 0.86079-0.37308-0.49677 0.90824 0.42422 0.03595
   6   8   2  249.64   10.93   1 0.87240-0.42495-0.48399 0.89548 0.38897-0.03650
   6   8   1   55.06    4.55   1 0.88564-0.47845-0.46350 0.87501 0.35593-0.11114
   6   8   0  620.23   14.93   1 0.90084-0.53391-0.43388 0.84540 0.32550-0.18840
   6   8  -1 7119.99   49.46   1 0.91817-0.59149-0.39309 0.80462 0.29814-0.26872
   6   8  -2 1100.18   19.95   1 0.93739-0.65097-0.33833 0.74988 0.27421-0.35248
   6   8  -3 3651.36   37.10   1 0.95742-0.71126-0.26587 0.67743 0.25381-0.43977
   6   8  -4  689.80   17.43   1 0.97547-0.76957-0.17108 0.58266 0.23633-0.52998
   6   8  -5  824.12   20.57   1 0.98578-0.82014-0.04937 0.46097 0.21960-0.62094
   6   8  -6   12.05    2.72   1 0.97847-0.85309 0.10120 0.31041 0.19887-0.70790
   6   8  -7  233.03   14.03   1 0.94053-0.85541 0.27500 0.13662 0.16646-0.78317
   6   8  -8  283.36   16.36   1 0.86206-0.81720 0.45457-0.04292 0.11418-0.83858
   6  10   4 1319.33   29.63   1 0.90647-0.37849-0.38381 0.89813 0.50205 0.06579
   6  10   3  498.66   17.50   1 0.91839-0.43067-0.37259 0.88693 0.46669-0.00654
   6  10   2  353.78   14.05   1 0.93058-0.48312-0.35441 0.86877 0.43270-0.08023
   6  10   1   36.88    3.27   1 0.94309-0.53588-0.32847 0.84284 0.40024-0.15546
   6  10   0  129.96    7.92   1 0.95578-0.58883-0.29370 0.80809 0.36942-0.23234
   6  10  -1 1483.65   25.06   1 0.96825-0.64157-0.24878 0.76318 0.34028-0.31088
   6  10  -2    9.54    4.02   1 0.97965-0.69322-0.19211 0.70653 0.31266-0.39095
   6  10  -3  540.94   16.34   1 0.98843-0.74227-0.12196 0.63639 0.28607-0.47204
   6  10  -4 1385.54   26.89   1 0.99208-0.78617-0.03672 0.55117 0.25948-0.55314
   6  10  -5  557.21   18.67   1 0.98681-0.82116 0.06441 0.45005 0.23110-0.63245
   6  10  -6  295.65   14.44   1 0.96768-0.84229 0.18042 0.33406 0.19820-0.70724
   6  10  -7   77.89    6.94   1 0.92936-0.84423 0.30716 0.20734 0.15730-0.77403
   6  12   4  335.53   16.60   1 0.94353-0.41554-0.26872 0.88591 0.53235 0.03548
   6  12   3 1730.25   33.99   1 0.95522-0.46749-0.25419 0.87141 0.49745-0.03731
   6  12   2  200.34   11.90   1 0.96621-0.51874-0.23293 0.85016 0.46338-0.11093
   6  12   1  219.40   11.70   1 0.97634-0.56913-0.20441 0.82165 0.43015-0.18539
   6  12   0   77.82    6.08   1 0.98527-0.61831-0.16797 0.78523 0.39769-0.26061
   6  12  -1 2196.35   34.14   1 0.99239-0.66569-0.12290 0.74018 0.36582-0.33643
   6  12  -2  852.97   21.61   1 0.99678-0.71035-0.06846 0.68574 0.33420-0.41250
   6  12  -3   40.85    3.44   1 0.99710-0.75092-0.00401 0.62131 0.30223-0.48822
   6  12  -4  804.70   22.41   1 0.99147-0.78555 0.07074 0.54658 0.26902-0.56270
   6  12  -5 1948.08   36.41   1 0.97754-0.81188 0.15541 0.46193 0.23328-0.63465
   6  12  -6  117.66    8.59   1 0.95262-0.82722 0.24857 0.36878 0.19337-0.70243
   6  14   2  336.88   16.16   1 0.98492-0.53744-0.11980 0.83990 0.48388-0.13144
   6  14   1  105.06    8.30   1 0.99228-0.58506-0.09067 0.81078 0.44932-0.20458
   6  14   0 2022.05   36.49   1 0.99747-0.63051-0.05467 0.77480 0.41486-0.27780
   6  14  -1  335.61   15.38   1 0.99991-0.67320-0.01149 0.73163 0.38025-0.35088
   6  14  -2 1520.05   31.59   1 0.99877-0.71233 0.03910 0.68106 0.34509-0.42341
   6  14  -3  161.17   11.18   1 0.99301-0.74682 0.09716 0.62301 0.30887-0.49488
   6  14  -4  118.05    8.44   1 0.98129-0.77536 0.16245 0.55774 0.27086-0.56456
   6  14  -5  265.09   14.91   1 0.96212-0.79645 0.23426 0.48594 0.23015-0.63154
   6  16   0   98.60    8.03   1 0.99730-0.63032 0.04869 0.77431 0.42391-0.28686
   6  16  -1  423.20   18.77   1 0.99591-0.66920 0.08904 0.73398 0.38682-0.35747
   6  16  -2   26.17    3.46   1 0.99055-0.70409 0.13528 0.68775 0.34873-0.42706
   7  15   0  848.90   25.72   1 0.99810-0.56999-0.04920 0.82077 0.40729-0.24738
   7  15  -1  736.91   24.00   1 0.99991-0.61205-0.01321 0.78479 0.37109-0.31886
   7  15  -2  150.87   12.03   1 0.99870-0.65109 0.02926 0.74234 0.33447-0.38993
   7  15  -3  176.85   11.74   1 0.99370-0.68636 0.07831 0.69331 0.29706-0.46021
   7  13   2  198.06   12.54   1 0.97142-0.46279-0.21269 0.88136 0.46077-0.08547
   7  13   1  754.46   22.85   1 0.97970-0.51133-0.18989 0.85857 0.42558-0.15797
   7  13   0   59.72    4.10   1 0.98677-0.55866-0.16030 0.82900 0.39095-0.23103
   7  13  -1  322.65   14.69   1 0.99222-0.60437-0.12342 0.79213 0.35679-0.30455
   7  13  -2  944.99   24.33   1 0.99547-0.64788-0.07870 0.74743 0.32286-0.37831
   7  13  -3   -1.14    4.75   1 0.99561-0.68828-0.02565 0.69440 0.28880-0.45194
   7  13  -4  363.53   15.76   1 0.99141-0.72434 0.03610 0.63266 0.25404-0.52486
   7  13  -5  319.85   16.36   1 0.98124-0.75442 0.10658 0.56220 0.21773-0.59625
   7  11   3 1336.68   29.91   1 0.93012-0.38124-0.34310 0.90888 0.46907 0.01393
   7  11   2    9.80    4.62   1 0.94006-0.43145-0.32935 0.89515 0.43314-0.05782
   7  11   1 1271.19   26.57   1 0.94991-0.48156-0.30892 0.87474 0.39834-0.13071
   7  11   0   30.72    2.70   1 0.95962-0.53152-0.28114 0.84696 0.36476-0.20482
   7  11  -1   10.52    4.59   1 0.96894-0.58110-0.24511 0.81095 0.33243-0.28018
   7  11  -2  693.29   19.16   1 0.97738-0.62980-0.19977 0.76563 0.30128-0.35672
   7  11  -3 4523.82   48.87   1 0.98405-0.67673-0.14392 0.70980 0.27108-0.43421
   7  11  -4  842.67   22.36   1 0.98749-0.72043-0.07632 0.64221 0.24129-0.51210
   7  11  -5  816.21   22.96   1 0.98547-0.75867 0.00403 0.56187 0.21092-0.58942
   7  11  -6  223.21   14.01   1 0.97484-0.78830 0.09738 0.46854 0.17841-0.66460
   7   9   4   78.16    6.05   1 0.87165-0.28253-0.46474 0.92764 0.47007 0.12064
   7   9   3   79.67    6.38   1 0.88025-0.33138-0.46139 0.92430 0.43161 0.05140
   7   9   2 1380.51   26.80   1 0.88944-0.38083-0.45206 0.91499 0.39452-0.01919
   7   9   1  121.50    7.97   1 0.89951-0.43116-0.43613 0.89907 0.35904-0.09139
   7   9   0 1647.80   26.68   1 0.91069-0.48260-0.41268 0.87564 0.32545-0.16550
   7   9  -1    7.99    4.01   1 0.92312-0.53529-0.38045 0.84342 0.29406-0.24179
   7   9  -2  348.01   12.35   1 0.93672-0.58915-0.33772 0.80071 0.26512-0.32054
   7   9  -3  430.74   13.99   1 0.95102-0.64371-0.28223 0.74523 0.23878-0.40189
   7   9  -4  407.75   14.55   1 0.96471-0.69766-0.21111 0.67413 0.21488-0.48568
   7   9  -5  517.59   17.12   1 0.97516-0.74837-0.12113 0.58417 0.19263-0.57112
   7   9  -6 1435.07   30.05   1 0.97751-0.79097-0.00947 0.47252 0.17003-0.65621
   7   9  -7   92.14    7.35   1 0.96422-0.81795 0.12447 0.33860 0.14330-0.73716
   7   7   5  967.19   26.75   1 0.79980-0.17043-0.57235 0.93237 0.46665 0.23176
   7   7   4  510.36   17.77   1 0.80395-0.21484-0.57954 0.93957 0.42405 0.16668
   7   7   3  378.26   14.35   1 0.80869-0.25984-0.58175 0.94180 0.38262 0.10041
   7   7   2 1280.76   23.81   1 0.81448-0.30588-0.57866 0.93872 0.34267 0.03267
   7   7   1 5704.09   47.40   1 0.82182-0.35348-0.56965 0.92973 0.30456-0.03691
   7   7   0  176.46    8.79   1 0.83133-0.40326-0.55383 0.91392 0.26878-0.10881
   7   7  -1  826.57   17.00   1 0.84374-0.45593-0.52975 0.88986 0.23594-0.18366
   7   7  -2  967.62   18.61   1 0.85984-0.51228-0.49526 0.85539 0.20683-0.26224
   7   7  -3 4391.01   40.09   1 0.88036-0.57307-0.44702 0.80716 0.18242-0.34552
   7   7  -4 2366.53   31.07   1 0.90558-0.63854-0.37988 0.74003 0.16377-0.43455
   7   7  -5   15.17    2.33   1 0.93416-0.70738-0.28607 0.64623 0.15153-0.53000
   7   7  -6  598.29   18.73   1 0.96047-0.77395-0.15499 0.51517 0.14470-0.63086
   7   7  -7 2534.16   40.98   1 0.96982-0.82356 0.02359 0.33660 0.13749-0.73134
   7   7  -8  104.01    7.95   1 0.93560-0.82960 0.24708 0.11313 0.11574-0.81728
   7   5   5   38.56    4.38   1 0.71739-0.08803-0.67852 0.93566 0.41456 0.28386
   7   5   4 2059.18   33.93   1 0.71455-0.12545-0.69112 0.94828 0.36740 0.22333
   7   5   3  314.58   12.52   1 0.71198-0.16313-0.69964 0.95681 0.32110 0.16195
   7   5   2  462.60   13.90   1 0.71010-0.20152-0.70393 0.96112 0.27590 0.09946
   7   5   1   40.36    3.28   1 0.70950-0.24118-0.70372 0.96092 0.23216 0.03551
   7   5   0  603.48   14.06   1 0.71094-0.28288-0.69844 0.95566 0.19036-0.03037
   7   5  -1   42.73    3.07   1 0.71551-0.32770-0.68716 0.94440 0.15122-0.09892
   7   5  -2 4148.97   35.02   1 0.72479-0.37724-0.66826 0.92551 0.11586-0.17125
   7   5  -3   62.49    4.30   1 0.74119-0.43391-0.63878 0.89605 0.08602-0.24910
   7   5  -4 5750.30   45.23   1 0.76842-0.50139-0.59309 0.85037 0.06462-0.33539
   7   5  -5  709.30   17.34   1 0.81188-0.58511-0.51941 0.77671 0.05651-0.43497
   7   5  -6  498.69   15.66   1 0.87688-0.69036-0.39134 0.64865 0.06908-0.55522
   7   5  -7    0.54    5.45   1 0.95118-0.80492-0.15129 0.40861 0.10615-0.69999
   7   5  -8  244.05   14.70   1 0.93510-0.82910 0.26090-0.00356 0.12698-0.82850
   7   3   5 1024.63   25.37   1 0.61605 0.01330-0.77626 0.93053 0.35420 0.34424
   7   3   4  991.09   22.72   1 0.60289-0.01380-0.79361 0.94790 0.30090 0.28986
   7   3   3   15.84    2.30   1 0.58877-0.03994-0.80770 0.96200 0.24766 0.23540
   7   3   2 1992.65   26.77   1 0.57378-0.06521-0.81866 0.97298 0.19454 0.18084
   7   3   1 4891.88   38.95   1 0.55802-0.08971-0.82660 0.98093 0.14154 0.12614
   7   3   010134.71   52.29   1 0.54162-0.11356-0.83155 0.98590 0.08875 0.07125
   7   3  -1  814.32   14.48   1 0.52474-0.13694-0.83352 0.98789 0.03623 0.01608
   7   3  -2  113.19    6.02   1 0.50764-0.16010-0.83245 0.98684-0.01587-0.03951
   7   3  -3 3661.25   31.78   1 0.49078-0.18351-0.82817 0.98257-0.06727-0.09579
   7   3  -4  909.51   17.31   1 0.47511-0.20809-0.82030 0.97471-0.11744-0.15332
   7   3  -5  204.68    9.12   1 0.46290-0.23615-0.80788 0.96230-0.16501-0.21343
   7   3  -6 1891.43   29.22   1 0.46159-0.27509-0.78771 0.94215-0.20561-0.28052
   7   3  -7 1754.96   30.87   1 0.51559-0.36935-0.73702 0.89148-0.21234-0.38148
   7   3  -8 1872.33   34.36   1 0.19742-0.09144 0.95754-0.80307-0.12132-0.58019
   7   1   6  145.57   11.58   1 0.52209 0.14751-0.83687 0.88826 0.34766 0.45848
   7   1   5  587.45   19.32   1 0.49830 0.13104-0.86003 0.91143 0.28786 0.41060
   7   1   4 1250.77   25.21   1 0.47190 0.11718-0.87991 0.93133 0.22728 0.36349
   7   1   3   18.91    2.18   1 0.44250 0.10632-0.89672 0.94816 0.16570 0.31738
   7   1   2  660.83   15.34   1 0.40952 0.09904-0.91063 0.96208 0.10278 0.27261
   7   1   1 1345.30   19.95   1 0.37210 0.09620-0.92172 0.97318 0.03807 0.22963
   7   1   0 6031.11   39.22   1 0.32886 0.09918-0.92997 0.98145-0.02913 0.18914
   7   1  -1 1163.44   16.81   1 0.27764 0.11014-0.93517 0.98667-0.09991 0.15223
   7   1  -2 1691.18   20.25   1 0.21476 0.13276-0.93667 0.98818-0.17604 0.12068
   7   1  -3 1600.10   20.41   1 0.13364 0.17362-0.93267 0.98419-0.26060 0.09755
   7   1  -4 2516.56   27.64   1 0.02169 0.24531-0.91792 0.96946-0.35916 0.08842
   7   1  -5  247.86    9.85   1-0.14621 0.37296-0.87552 0.92707-0.48167 0.10324
   7   1  -6  181.37    9.39   1-0.41232 0.59881-0.74578 0.79735-0.63940 0.15328
   7   1  -7  169.90   10.38   1-0.74641 0.89264-0.37405 0.42563-0.78953 0.19573
   7   1  -8 1071.14   26.76   1-0.84413 0.95010 0.16724-0.11564-0.78803 0.08654
   7   1  -9  820.66   24.99   1-0.73256 0.79827 0.48343-0.43181-0.71835-0.09083
   7  -1   6  156.32   11.71   1 0.40660 0.26298-0.90214 0.85066 0.28574 0.52042
   7  -1   5  610.27   20.20   1 0.36996 0.25936-0.92490 0.87344 0.21938 0.47909
   7  -1   4 1246.80   25.27   1 0.32903 0.26004-0.94379 0.89234 0.15149 0.43929
   7  -1   3   19.66    2.26   1 0.28297 0.26584-0.95874 0.90731 0.08165 0.40144
   7  -1   2  642.94   15.07   1 0.23062 0.27792-0.96946 0.91804 0.00932 0.36608
   7  -1   1 1321.91   19.94   1 0.17037 0.29792-0.97533 0.92392-0.06623 0.33394
   7  -1   0 5847.70   38.83   1 0.09993 0.32810-0.97512 0.92373-0.14596 0.30598
   7  -1  -1 1147.71   16.62   1 0.01609 0.37168-0.96658 0.91520-0.23112 0.28346
   7  -1  -2 1659.26   20.19   1-0.08548 0.43299-0.94551 0.89415-0.32321 0.26787
   7  -1  -3 1571.47   20.79   1-0.21012 0.51737-0.90407 0.85273-0.42361 0.26057
   7  -1  -4 2514.83   28.21   1-0.36212 0.62912-0.82819 0.77686-0.53203 0.26130
   7  -1  -5  260.64   10.40   1-0.53746 0.76419-0.69597 0.64465-0.64255 0.26414
   7  -1  -6  201.69   10.40   1-0.70889 0.89537-0.48761 0.43631-0.73766 0.25156
   7  -1  -7  184.53   10.89   1-0.82380 0.97001-0.21883 0.16755-0.79300 0.19921
   7  -1  -8 1061.01   26.77   1-0.85062 0.95658 0.04469-0.09595-0.80389 0.10241
   7  -1  -9  797.07   25.62   1-0.81356 0.87926 0.24605-0.29730-0.79281-0.01635
   8   0   5   -0.60    5.69   1 0.45472 0.23576-0.88516 0.88513 0.26119 0.46013
   8   0   4  744.04   20.62   1 0.42172 0.22850-0.90569 0.90568 0.19710 0.41653
   8   0   3    2.16    3.63   1 0.38505 0.22491-0.92276 0.92276 0.13173 0.37422
   8   0   2 2028.80   28.48   1 0.34403 0.22567-0.93638 0.93640 0.06472 0.33354
   8   0   1    2.86    3.05   1 0.29767 0.23177-0.94643 0.94646-0.00441 0.29498
   8   0   0 3570.22   32.79   1 0.24459 0.24459-0.95255 0.95260-0.07631 0.25919
   8   0  -1    1.57    2.94   1 0.18275 0.26618-0.95399 0.95406-0.15190 0.22709
   8   0  -218033.80   70.68   1 0.10914 0.29953-0.94929 0.94937-0.23247 0.19997
   8   0  -3   23.03    2.01   1 0.01929 0.34912-0.93551 0.93561-0.31981 0.17962
   8   0  -4  409.02   11.99   1-0.09329 0.42144-0.90671 0.90683-0.41621 0.16834
   8   0  -5   22.67    2.10   1-0.23692 0.52481-0.85062 0.85075-0.52381 0.16825
   8   0  -6  765.47   18.99   1-0.41718 0.66481-0.74307 0.74322-0.64121 0.17796
   8   0  -7   -1.03    4.87   1-0.61800 0.82538-0.54803 0.54819-0.75380 0.18287
   8   0  -8 1650.32   33.89   1-0.77409 0.94121-0.25622 0.25640-0.82631 0.14768
   8   2   5   19.78    2.90   1 0.56842 0.12207-0.81399 0.91684 0.32323 0.39807
   8   2   4  429.96   16.02   1 0.54767 0.10256-0.83408 0.93694 0.26553 0.34809
   8   2   3 2048.52   31.27   1 0.52490 0.08508-0.85103 0.95390 0.20734 0.29859
   8   2   2  200.24    9.79   1 0.49987 0.06984-0.86505 0.96794 0.14850 0.24974
   8   2   1   87.40    6.14   1 0.47225 0.05720-0.87630 0.97921 0.08882 0.20174
   8   2   0  372.31   10.92   1 0.44151 0.04769-0.88493 0.98785 0.02798 0.15488
   8   2  -1 3358.76   31.17   1 0.40681 0.04213-0.89102 0.99396-0.03444 0.10962
   8   2  -2 1869.78   23.07   1 0.36679 0.04189-0.89465 0.99760-0.09917 0.06666
   8   2  -3 1733.42   23.11   1 0.31916 0.04926-0.89578 0.99874-0.16739 0.02719
   8   2  -4  373.68   11.27   1 0.25966 0.06850-0.89407 0.99706-0.24122-0.00667
   8   2  -5 2872.93   33.27   1 0.17967 0.10823-0.88819 0.99119-0.32486-0.03071
   8   2  -6  726.63   18.43   1 0.05931 0.18833-0.87245 0.97546-0.42758-0.03569
   8   2  -7   49.74    3.49   1-0.15401 0.36139-0.81808 0.92111-0.57138 0.00042
   8   2  -8  138.10    8.83   1-0.56588 0.73300-0.55135 0.65439-0.78008 0.10144
   8   4   5  653.51   21.21   1 0.67094 0.01956-0.72782 0.93354 0.38216 0.33913
   8   4   4  368.62   15.17   1 0.66088-0.01064-0.74503 0.95076 0.33047 0.28313
   8   4   3  204.81   10.42   1 0.65014-0.04016-0.75876 0.96450 0.27905 0.22687
   8   4   2 5374.60   48.01   1 0.63891-0.06918-0.76912 0.97488 0.22796 0.17027
   8   4   1  154.26    8.57   1 0.62739-0.09793-0.77617 0.98195 0.17731 0.11323
   8   4   0  138.53    7.48   1 0.61588-0.12667-0.77989 0.98568 0.12725 0.05560
   8   4  -1 3488.93   33.00   1 0.60476-0.15581-0.78014 0.98595 0.07800-0.00284
   8   4  -2 3674.05   33.73   1 0.59461-0.18592-0.77669 0.98251 0.02990-0.06243
   8   4  -3 4918.04   39.99   1 0.58636-0.21793-0.76905 0.97488-0.01647-0.12374
   8   4  -4 2945.87   32.65   1 0.58164-0.25347-0.75627 0.96212-0.06013-0.18777
   8   4  -5  182.41    9.04   1 0.58355-0.29564-0.73638 0.94225-0.09912-0.25647
   8   4  -6 5198.85   49.73   1 0.59887-0.35122-0.70450 0.91039-0.12909-0.33419
   8   4  -7   44.76    3.02   1 0.64525-0.43786-0.64506 0.85096-0.13820-0.43277
   8   4  -8    4.93    2.62   1 0.77837-0.61123-0.48009 0.68601-0.08404-0.59461
   8   6   5  228.71   14.59   1 0.75844-0.06793-0.63083 0.93942 0.43525 0.28603
   8   6   4  610.88   20.89   1 0.75662-0.10637-0.64379 0.95239 0.38856 0.22503
   8   6   3 1076.77   24.83   1 0.75484-0.14484-0.65260 0.96122 0.34261 0.16329
   8   6   2   10.71    2.11   1 0.75345-0.18372-0.65720 0.96583 0.29761 0.10060
   8   6   1    7.60    4.50   1 0.75291-0.22343-0.65737 0.96601 0.25383 0.03670
   8   6   0 1771.06   25.73   1 0.75374-0.26452-0.65271 0.96137 0.21160-0.02877
   8   6  -1 2951.51   32.31   1 0.75667-0.30771-0.64255 0.95123 0.17143-0.09628
   8   6  -2  849.61   17.72   1 0.76268-0.35398-0.62580 0.93450 0.13400-0.16653
   8   6  -3  625.33   15.51   1 0.77308-0.40464-0.60066 0.90937 0.10031-0.24054
   8   6  -4 1060.14   20.89   1 0.78974-0.46156-0.56405 0.87277 0.07187-0.31978
   8   6  -5  496.63   15.76   1 0.81510-0.52718-0.51046 0.81920 0.05089-0.40649
   8   6  -6  177.84    9.94   1 0.85178-0.60412-0.42962 0.73838 0.04055-0.50384
   8   6  -7  280.29   14.19   1 0.89974-0.69233-0.30197 0.61074 0.04426-0.61524
   8   6  -8  204.41   13.67   1 0.94418-0.77703-0.09429 0.40308 0.06025-0.73892
   8   8   4  157.77   11.00   1 0.83327-0.18300-0.53572 0.94719 0.43801 0.17557
   8   8   3  992.20   24.80   1 0.83728-0.22727-0.53934 0.95083 0.39596 0.10992
   8   8   2  691.74   19.00   1 0.84179-0.27204-0.53797 0.94947 0.35505 0.04314
   8   8   1 2442.56   33.76   1 0.84717-0.31768-0.53122 0.94274 0.31554-0.02503
   8   8   0 1017.77   21.18   1 0.85384-0.36461-0.51851 0.93004 0.27774-0.09492
   8   8  -1 1950.38   28.33   1 0.86225-0.41328-0.49892 0.91046 0.24205-0.16691
   8   8  -2  301.16   11.80   1 0.87288-0.46417-0.47111 0.88267 0.20895-0.24150
   8   8  -3  496.59   14.74   1 0.88619-0.51774-0.43313 0.84471 0.17901-0.31926
   8   8  -4  147.20    8.59   1 0.90239-0.57420-0.38212 0.79371 0.15287-0.40080
   8   8  -5 3148.83   40.37   1 0.92111-0.63318-0.31395 0.72556 0.13105-0.48667
   8   8  -6  237.39   12.61   1 0.94041-0.69274-0.22292 0.63454 0.11355-0.57685
   8   8  -7 1376.55   31.36   1 0.95502-0.74761-0.10211 0.51375 0.09887-0.66987
   8  10   3  389.18   16.43   1 0.89871-0.28869-0.42423 0.93858 0.43881 0.06706
   8  10   2  301.02   14.33   1 0.90606-0.33630-0.41784 0.93221 0.40025-0.00207
   8  10   1 1186.32   25.96   1 0.91372-0.38422-0.40560 0.91998 0.36288-0.07239
   8  10   0 1750.76   29.68   1 0.92187-0.43263-0.38692 0.90132 0.32689-0.14409
   8  10  -1  568.73   16.92   1 0.93061-0.48163-0.36099 0.87541 0.29249-0.21737
   8  10  -2  558.24   16.85   1 0.93991-0.53119-0.32672 0.84116 0.25984-0.29241
   8  10  -3  157.23    9.44   1 0.94952-0.58105-0.28270 0.79714 0.22907-0.36932
   8  10  -4  196.86   11.29   1 0.95876-0.63056-0.22712 0.74158 0.20014-0.44809
   8  10  -5  982.28   24.98   1 0.96629-0.67835-0.15787 0.67235 0.17274-0.52837
   8  10  -6   -1.21    5.70   1 0.96963-0.72194-0.07278 0.58727 0.14597-0.60929
   8  10  -7  336.39   16.93   1 0.96472-0.75729 0.02978 0.48473 0.11803-0.68904
   8  12   2   37.55    3.55   1 0.94989-0.38013-0.30056 0.91780 0.43442-0.03625
   8  12   1  233.51   13.12   1 0.95766-0.42815-0.28460 0.90186 0.39776-0.10728
   8  12   0  355.47   15.49   1 0.96496-0.47571-0.26228 0.87955 0.36198-0.17918
   8  12  -1 1766.21   32.16   1 0.97166-0.52267-0.23302 0.85030 0.32711-0.25200
   8  12  -2  308.24   14.34   1 0.97746-0.56872-0.19610 0.81341 0.29311-0.32570
   8  12  -3  359.34   14.98   1 0.98178-0.61331-0.15072 0.76804 0.25986-0.40013
   8  12  -4   37.15    3.50   1 0.98374-0.65552-0.09597 0.71330 0.22704-0.47500
   8  12  -5  870.89   25.77   1 0.98195-0.69399-0.03104 0.64839 0.19407-0.54972
   8  12  -6  669.37   23.19   1 0.97444-0.72674 0.04460 0.57276 0.16005-0.62339
   8  14   1  482.14   19.55   1 0.98371-0.45419-0.16979 0.88991 0.42233-0.13186
   8  14   0   23.39    3.50   1 0.98916-0.49990-0.14572 0.86586 0.38590-0.20312
   8  14  -1   42.40    3.50   1 0.99304-0.54404-0.11533 0.83549 0.34978-0.27469
   8  14  -2  317.26   16.13   1 0.99495-0.58621-0.07825 0.79842 0.31382-0.34641
   8  14  -3  134.40    8.98   1 0.99427-0.62578-0.03410 0.75429 0.27776-0.41805
   8  14  -4 1131.02   29.88   1 0.99014-0.66191 0.01742 0.70278 0.24123-0.48921
   9  13   1  216.58   14.02   1 0.96575-0.37508-0.25631 0.92501 0.39805-0.08471
   9  13   0 1167.13   29.32   1 0.97113-0.42073-0.23843 0.90714 0.36050-0.15485
   9  13  -1  106.57    8.41   1 0.97569-0.46554-0.21451 0.88324 0.32358-0.22562
   9  13  -2  223.24   13.11   1 0.97921-0.50932-0.18409 0.85284 0.28728-0.29701
   9  13  -3 1009.87   26.43   1 0.98132-0.55169-0.14662 0.81538 0.25149-0.36891
   9  13  -4  102.81    7.68   1 0.98143-0.59206-0.10147 0.77025 0.21602-0.44113
   9  13  -5  202.60   13.84   1 0.97864-0.62953-0.04805 0.71684 0.18052-0.51331
   9  11   1 1252.74   28.75   1 0.92780-0.33715-0.37234 0.93817 0.36713-0.05378
   9  11   0  366.09   15.20   1 0.93362-0.38323-0.35752 0.92337 0.32927-0.12361
   9  11  -1 2200.65   36.34   1 0.93952-0.42939-0.33648 0.90234 0.29254-0.19457
   9  11  -2   30.62    2.75   1 0.94549-0.47561-0.30850 0.87438 0.25706-0.26678
   9  11  -3  423.72   16.53   1 0.95136-0.52174-0.27269 0.83857 0.22292-0.34033
   9  11  -4   49.94    3.45   1 0.95675-0.56739-0.22788 0.79378 0.19011-0.41521
   9  11  -5   87.37    6.43   1 0.96087-0.61177-0.17272 0.73864 0.15848-0.49126
   9  11  -6  164.73   12.18   1 0.96235-0.65351-0.10571 0.67164 0.12756-0.56803
   9   9   3    2.50    5.23   1 0.86328-0.19212-0.49619 0.95912 0.40810 0.12064
   9   9   2  278.83   13.89   1 0.86679-0.23589-0.49650 0.95944 0.36638 0.05467
   9   9   1   45.98    4.23   1 0.87065-0.28000-0.49182 0.95477 0.32572-0.01235
   9   9   0  151.07    9.67   1 0.87514-0.32476-0.48176 0.94473 0.28633-0.08065
   9   9  -1  191.70   10.52   1 0.88057-0.37045-0.46574 0.92873 0.24847-0.15049
   9   9  -2 1934.37   30.91   1 0.88725-0.41738-0.44289 0.90590 0.21246-0.22216
   9   9  -3   38.43    2.94   1 0.89543-0.46583-0.41202 0.87504 0.17864-0.29603
   9   9  -4 1959.50   32.53   1 0.90527-0.51593-0.37141 0.83445 0.14739-0.37246
   9   9  -5   65.29    6.04   1 0.91662-0.56754-0.31870 0.78175 0.11904-0.45181
   9   9  -6  274.54   14.28   1 0.92866-0.61983-0.25069 0.71376 0.09374-0.53420
   9   9  -7  156.53   11.49   1 0.93921-0.67064-0.16333 0.62641 0.07109-0.61923
   9   7   4   11.67    6.15   1 0.79387-0.08246-0.59625 0.95629 0.40726 0.22918
   9   7   3 1215.34   27.97   1 0.79258-0.12143-0.60563 0.96569 0.36147 0.16728
   9   7   2  109.86    7.99   1 0.79139-0.16050-0.61083 0.97090 0.31647 0.10460
   9   7   1  783.80   19.83   1 0.79064-0.20001-0.61169 0.97178 0.27245 0.04092
   9   7   0  837.44   19.69   1 0.79072-0.24034-0.60794 0.96805 0.22968-0.02399
   9   7  -1  591.77   16.52   1 0.79212-0.28200-0.59913 0.95924 0.18848-0.09048
   9   7  -2 1204.29   22.72   1 0.79545-0.32560-0.58449 0.94463 0.14930-0.15898
   9   7  -3 2922.95   35.71   1 0.80150-0.37191-0.56289 0.92304 0.11275-0.23012
   9   7  -4  300.33   12.17   1 0.81128-0.42195-0.53248 0.89265 0.07967-0.30473
   9   7  -5  804.77   20.60   1 0.82602-0.47694-0.49032 0.85050 0.05121-0.38396
   9   7  -6  156.42   10.16   1 0.84702-0.53820-0.43148 0.79167 0.02891-0.46935
   9   7  -7  965.89   25.63   1 0.87492-0.60636-0.34766 0.70787 0.01457-0.56270
   9   7  -8  810.53   25.44   1 0.90704-0.67874-0.22516 0.58539 0.00922-0.66504
   9   5   4  766.57   22.94   1 0.71131 0.00008-0.69604 0.95321 0.35622 0.28023
   9   5   3   29.08    2.85   1 0.70288-0.03175-0.70971 0.96690 0.30600 0.22277
   9   5   2  155.38    9.41   1 0.69405-0.06318-0.71984 0.97704 0.25619 0.16489
   9   5   1  505.28   15.36   1 0.68506-0.09444-0.72647 0.98368 0.20692 0.10647
   9   5   0 4478.62   42.39   1 0.67621-0.12585-0.72955 0.98678 0.15834 0.04737
   9   5  -1  221.00    9.83   1 0.66786-0.15776-0.72894 0.98619 0.11067-0.01266
   9   5  -2  779.24   17.39   1 0.66056-0.19072-0.72436 0.98162 0.06424-0.07392
   9   5  -3  274.55   10.67   1 0.65509-0.22551-0.71530 0.97258 0.01954-0.13690
   9   5  -4  446.19   13.80   1 0.65265-0.26333-0.70087 0.95817-0.02265-0.20240
   9   5  -5  173.18    9.31   1 0.65524-0.30617-0.67944 0.93675-0.06101-0.27172
   9   5  -6 1383.61   27.25   1 0.66638-0.35757-0.64773 0.90506-0.09317-0.34726
   9   5  -7    5.36    4.68   1 0.69273-0.42418-0.59827 0.85561-0.11436-0.43376
   9   5  -8 1765.45   35.35   1 0.74749-0.51921-0.51082 0.76817-0.11421-0.54159
   9   3   4  587.58   19.90   1 0.61307 0.09832-0.78641 0.94071 0.29876 0.33771
   9   3   3  528.15   17.13   1 0.59501 0.07612-0.80336 0.95767 0.24300 0.28579
   9   3   2  738.15   19.09   1 0.57542 0.05544-0.81722 0.97156 0.18699 0.23410
   9   3   1 2148.91   29.83   1 0.55424 0.03636-0.82818 0.98253 0.13068 0.18273
   9   3   0  961.63   18.77   1 0.53132 0.01903-0.83636 0.99072 0.07395 0.13177
   9   3  -1    6.68    3.44   1 0.50641 0.00368-0.84187 0.99625 0.01667 0.08136
   9   3  -2  203.24    9.02   1 0.47914-0.00930-0.84483 0.99923-0.04138 0.03172
   9   3  -3 3742.68   36.16   1 0.44889-0.01931-0.84535 0.99976-0.10053-0.01682
   9   3  -4 5531.27   45.54   1 0.41461-0.02529-0.84355 0.99798-0.16135-0.06369
   9   3  -5  325.15   12.46   1 0.37435-0.02530-0.83961 0.99405-0.22487-0.10786
   9   3  -6  692.58   18.31   1 0.32416-0.01536-0.83375 0.98820-0.29317-0.14724
   9   3  -7  496.31   17.25   1 0.25449 0.01405-0.82599 0.98046-0.37117-0.17693
   9   3  -8  105.87    7.70   1 0.13584 0.09244-0.81347 0.96795-0.47357-0.18222
   9   1   5  520.69   20.07   1 0.52906 0.22257-0.84160 0.89302 0.29831 0.44587
   9   1   4 1014.42   25.08   1 0.50219 0.20919-0.86307 0.91450 0.23720 0.39928
   9   1   3   65.30    5.03   1 0.47262 0.19849-0.88121 0.93266 0.17530 0.35349
   9   1   2  273.23   11.57   1 0.44001 0.19085-0.89618 0.94764 0.11239 0.30872
   9   1   1 2100.52   28.73   1 0.40381 0.18679-0.90804 0.95952 0.04818 0.26524
   9   1   0 1786.82   25.17   1 0.36326 0.18708-0.91679 0.96829-0.01773 0.22346
   9   1  -1  153.01    7.37   1 0.31725 0.19283-0.92228 0.97379-0.08588 0.18392
   9   1  -2  143.13    7.48   1 0.26411 0.20571-0.92414 0.97566-0.15705 0.14741
   9   1  -3 1196.99   20.17   1 0.20132 0.22825-0.92155 0.97309-0.23243 0.11509
   9   1  -4 3332.20   34.86   1 0.12486 0.26444-0.91281 0.96437-0.31375 0.08873
   9   1  -5  608.08   16.34   1 0.02829 0.32076-0.89417 0.94574-0.40370 0.07099
   9   1  -6   87.68    6.31   1-0.09870 0.40748-0.85689 0.90848-0.50603 0.06563
   9   1  -7 1320.16   27.86   1-0.27029 0.53881-0.78003 0.83163-0.62437 0.07629
   9   1  -8  502.03   19.54   1-0.49162 0.71988-0.61746 0.66908-0.75325 0.09748
   9  -1   5  503.04   19.99   1 0.42175 0.32987-0.90218 0.85073 0.24142 0.50277
   9  -1   4 1023.49   26.08   1 0.38405 0.32732-0.92266 0.87122 0.17491 0.46159
   9  -1   3   66.93    6.03   1 0.34251 0.32860-0.93920 0.88778 0.10712 0.42169
   9  -1   2  250.82   11.53   1 0.29651 0.33434-0.95172 0.90032 0.03775 0.38338
   9  -1   1 2041.67   28.43   1 0.24522 0.34537-0.95996 0.90857-0.03360 0.34704
   9  -1   0 1770.81   25.24   1 0.18753 0.36280-0.96338 0.91200-0.10740 0.31315
   9  -1  -1  189.48    8.66   1 0.12197 0.38810-0.96104 0.90968-0.18424 0.28230
   9  -1  -2  165.34    7.87   1 0.04663 0.42318-0.95136 0.90002-0.26483 0.25520
   9  -1  -3 1188.57   20.36   1-0.04088 0.47043-0.93168 0.88035-0.34992 0.23261
   9  -1  -4 3295.89   35.14   1-0.14330 0.53259-0.89756 0.84625-0.44015 0.21515
   9  -1  -5  606.04   16.39   1-0.26285 0.61188-0.84182 0.79052-0.53540 0.20271
   9  -1  -6  110.07    8.68   1-0.39884 0.70761-0.75376 0.70248-0.63343 0.19305
   9  -1  -7 1387.78   28.65   1-0.54260 0.81111-0.62085 0.56959-0.72757 0.17950
   9  -1  -8  528.35   19.92   1-0.67186 0.90012-0.43763 0.38638-0.80537 0.14962
  10   0   4   85.62    6.72   1 0.46665 0.30586-0.88329 0.88329 0.21555 0.44380
  10   0   3   27.32    3.21   1 0.43207 0.30018-0.90172 0.90174 0.15101 0.40065
  10   0   2 4942.24   50.50   1 0.39412 0.29788-0.91657 0.91661 0.08537 0.35861
  10   0   1    0.00    3.52   1 0.35225 0.29949-0.92783 0.92788 0.01834 0.31795
  10   0   0 1048.15   20.65   1 0.30574 0.30574-0.93534 0.93540-0.05042 0.27902
  10   0  -1    5.95    2.69   1 0.25359 0.31763-0.93874 0.93882-0.12136 0.24227
  10   0  -2  975.15   19.28   1 0.19445 0.33652-0.93739 0.93749-0.19507 0.20829
  10   0  -3    3.13    3.35   1 0.12644 0.36426-0.93013 0.93024-0.27230 0.17784
  10   0  -4 1446.09   24.57   1 0.04705 0.40339-0.91494 0.91507-0.35400 0.15185
  10   0  -5    9.07    3.45   1-0.04703 0.45722-0.88825 0.88839-0.44125 0.13141
  10   0  -6 7194.26   60.94   1-0.15965 0.52958-0.84371 0.84387-0.53490 0.11737
  10   0  -7   -1.64    4.92   1-0.29361 0.62328-0.77045 0.77063-0.63449 0.10927
  10   0  -8  407.26   17.67   1-0.44555 0.73496-0.65211 0.65230-0.73540 0.10250
  10   2   4   73.92    6.02   1 0.57258 0.19995-0.81736 0.92024 0.27266 0.38668
  10   2   3 1258.65   27.89   1 0.54841 0.18386-0.83610 0.93899 0.21344 0.33821
  10   2   2   39.35    3.42   1 0.52202 0.16999-0.85169 0.95460 0.15362 0.29034
  10   2   1   56.31    4.26   1 0.49315 0.15860-0.86428 0.96720 0.09306 0.24322
  10   2   0  424.96   13.51   1 0.46143 0.15006-0.87398 0.97691 0.03153 0.19705
  10   2  -1 2257.63   29.60   1 0.42631 0.14492-0.88083 0.98378-0.03124 0.15214
  10   2  -2  630.08   15.86   1 0.38697 0.14400-0.88483 0.98780-0.09569 0.10890
  10   2  -3   30.11    2.36   1 0.34220 0.14852-0.88585 0.98883-0.16241 0.06793
  10   2  -4  109.10    7.44   1 0.29007 0.16039-0.88356 0.98656-0.23234 0.03017
  10   2  -5 1508.20   26.20   1 0.22748 0.18272-0.87718 0.98020-0.30694-0.00292
  10   2  -6  693.56   19.17   1 0.14907 0.22087-0.86489 0.96792-0.38864-0.02890
  10   2  -7  205.06   12.05   1 0.04519 0.28448-0.84196 0.94501-0.48160-0.04363
  10   2  -8  316.76   15.08   1-0.10193 0.39135-0.79500 0.89806-0.59260-0.04032
  10   4   4  376.28   16.96   1 0.67019 0.10235-0.73742 0.94317 0.32796 0.33136
  10   4   3   32.62    3.65   1 0.65557 0.07671-0.75443 0.96019 0.27396 0.27767
  10   4   2 1263.40   26.42   1 0.63981 0.05221-0.76818 0.97396 0.21994 0.22401
  10   4   1 1153.43   23.86   1 0.62294 0.02882-0.77884 0.98463 0.16590 0.17036
  10   4   0   98.12    6.10   1 0.60501 0.00649-0.78653 0.99233 0.11183 0.11674
  10   4  -1  215.80    9.84   1 0.58601-0.01477-0.79131 0.99713 0.05773 0.06315
  10   4  -2 5870.96   48.23   1 0.56595-0.03497-0.79324 0.99908 0.00358 0.00961
  10   4  -3  408.47   13.00   1 0.54480-0.05407-0.79236 0.99821-0.05064-0.04386
  10   4  -4  206.98   10.22   1 0.52250-0.07204-0.78866 0.99452-0.10495-0.09723
  10   4  -5 1145.05   23.60   1 0.49896-0.08876-0.78213 0.98801-0.15940-0.15047
  10   4  -6  902.23   21.96   1 0.47401-0.10406-0.77274 0.97864-0.21407-0.20348
  10   4  -7 1096.28   25.86   1 0.44732-0.11763-0.76048 0.96639-0.26914-0.25610
  10   4  -8  384.59   17.10   1 0.41815-0.12871-0.74541 0.95133-0.32499-0.30794
  10   6   3  555.46   19.62   1 0.74894-0.01665-0.66041 0.96904 0.32955 0.22207
  10   6   2  285.19   13.64   1 0.74172-0.04969-0.67062 0.97927 0.28056 0.16337
  10   6   1  636.07   18.77   1 0.73429-0.08252-0.67721 0.98587 0.23210 0.10415
  10   6   0  622.35   17.59   1 0.72691-0.11539-0.68013 0.98881 0.18430 0.04425
  10   6  -1 1368.50   24.85   1 0.71990-0.14864-0.67928 0.98797 0.13737-0.01650
  10   6  -2   44.87    3.40   1 0.71368-0.18269-0.67439 0.98309 0.09155-0.07837
  10   6  -3   60.75    5.31   1 0.70883-0.21809-0.66504 0.97376 0.04722-0.14173
  10   6  -4  675.13   18.13   1 0.70614-0.25566-0.65052 0.95925 0.00492-0.20712
  10   6  -5 1824.67   31.23   1 0.70683-0.29661-0.62964 0.93839-0.03452-0.27536
  10   6  -6  352.30   15.46   1 0.71275-0.34279-0.60032 0.90908-0.06978-0.34779
  10   6  -7  198.03   12.03   1 0.72685-0.39715-0.55861 0.86739-0.09865-0.42661
  10   6  -8  196.56   12.82   1 0.75384-0.46440-0.49640 0.80520-0.11726-0.51569
  10   8   3  142.93    9.25   1 0.82619-0.09389-0.55833 0.96983 0.37826 0.17335
  10   8   2  609.28   20.66   1 0.82506-0.13302-0.56433 0.97584 0.33315 0.11077
  10   8   1  636.32   19.66   1 0.82402-0.17224-0.56608 0.97761 0.28883 0.04740
  10   8   0  103.40    7.09   1 0.82337-0.21184-0.56342 0.97496 0.24549-0.01694
  10   8  -1 1069.27   23.49   1 0.82343-0.25216-0.55601 0.96757 0.20335-0.08249
  10   8  -2  920.48   21.80   1 0.82462-0.29361-0.54336 0.95494 0.16271-0.14955
  10   8  -3 2113.21   32.65   1 0.82741-0.33666-0.52471 0.93630 0.12396-0.21848
  10   8  -4  349.41   14.01   1 0.83238-0.38189-0.49890 0.91050 0.08759-0.28980
  10   8  -5  236.93   12.36   1 0.84018-0.42995-0.46419 0.87581 0.05425-0.36415
  10   8  -6  142.69   11.04   1 0.85148-0.48151-0.41792 0.82956 0.02475-0.44233
  10   8  -7  252.42   14.05   1 0.86669-0.53697-0.35597 0.76762 0.00001-0.52529
  10  10   2  786.66   24.67   1 0.88969-0.19764-0.45398 0.96837 0.37681 0.06710
  10  10   1  405.94   16.38   1 0.89236-0.24057-0.45122 0.96562 0.33520 0.00102
  10  10   0  179.21   11.53   1 0.89517-0.28364-0.44351 0.95792 0.29453-0.06600
  10  10  -1  559.73   18.42   1 0.89834-0.32706-0.43045 0.94488 0.25498-0.13414
  10  10  -2  314.13   14.12   1 0.90205-0.37103-0.41151 0.92596 0.21675-0.20360
  10  10  -3 1038.47   24.91   1 0.90645-0.41570-0.38590 0.90036 0.18006-0.27460
  10  10  -4 1071.29   25.76   1 0.91164-0.46114-0.35255 0.86703 0.14513-0.34736
  10  10  -5   80.04    5.43   1 0.91752-0.50727-0.31004 0.82454 0.11217-0.42208
  10  10  -6  501.96   19.66   1 0.92364-0.55366-0.25648 0.77099 0.08128-0.49888
  10  12   1  661.43   22.60   1 0.94137-0.28956-0.33661 0.95388 0.37156-0.03536
  10  12   0   83.97    6.25   1 0.94539-0.33384-0.32503 0.94231 0.33220-0.10368
  10  12  -1  644.30   21.41   1 0.94908-0.37779-0.30793 0.92523 0.29364-0.17281
  10  12  -2   30.89    3.29   1 0.95244-0.42141-0.28486 0.90217 0.25595-0.24281
  10  12  -3  355.76   16.74   1 0.95534-0.46457-0.25521 0.87255 0.21919-0.31374
  10  12  -4  247.67   14.35   1 0.95753-0.50701-0.21826 0.83561 0.18335-0.38559
  10  12  -5  803.26   24.61   1 0.95850-0.54824-0.17310 0.79047 0.14833-0.45826
  11  11   0   49.43    4.09   1 0.91388-0.24119-0.40367 0.96952 0.30232-0.05094
  11  11  -1  737.86   22.84   1 0.91528-0.28285-0.39318 0.95905 0.26142-0.11773
  11  11  -2   89.48    6.83   1 0.91671-0.32454-0.37743 0.94332 0.22145-0.18545
  11  11  -3  792.27   23.00   1 0.91825-0.36634-0.35593 0.92183 0.18256-0.25425
  11  11  -4  330.26   15.78   1 0.91993-0.40828-0.32798 0.89390 0.14487-0.32425
  11  11  -5 1427.12   33.12   1 0.92167-0.45027-0.29269 0.85862 0.10851-0.39557
  11   9   2  133.43    9.37   1 0.85520-0.10200-0.51731 0.98027 0.34810 0.11867
  11   9   1    8.36    2.72   1 0.85388-0.14094-0.52010 0.98307 0.30345 0.05563
  11   9   0 2960.12   42.93   1 0.85257-0.17989-0.51860 0.98159 0.25957-0.00817
  11   9  -1   21.39    3.10   1 0.85151-0.21909-0.51263 0.97563 0.21660-0.07289
  11   9  -2  453.10   16.67   1 0.85096-0.25880-0.50183 0.96485 0.17474-0.13872
  11   9  -3   46.70    4.16   1 0.85125-0.29934-0.48570 0.94873 0.13425-0.20592
  11   9  -4  135.67   10.32   1 0.85268-0.34104-0.46348 0.92653 0.09543-0.27479
  11   9  -5  140.93    8.98   1 0.85563-0.38425-0.43410 0.89716 0.05865-0.34570
  11   9  -6 1169.14   29.16   1 0.86042-0.42929-0.39598 0.85906 0.02436-0.41909
  11   7   2  210.06   12.46   1 0.78353-0.03034-0.62120 0.98128 0.30195 0.16484
  11   7   1  383.32   15.63   1 0.77711-0.06418-0.62804 0.98814 0.25396 0.10514
  11   7   0   10.15    4.54   1 0.77057-0.09790-0.63117 0.99129 0.20656 0.04485
  11   7  -1 1827.82   31.30   1 0.76417-0.13176-0.63049 0.99062 0.15992-0.01619
  11   7  -2   22.41    2.56   1 0.75824-0.16609-0.62580 0.98594 0.11421-0.07818
  11   7  -3  275.78   12.37   1 0.75317-0.20128-0.61677 0.97693 0.06971-0.14137
  11   7  -4  802.28   20.66   1 0.74950-0.23787-0.60286 0.96304 0.02680-0.20614
  11   7  -5  596.28   18.91   1 0.74795-0.27657-0.58325 0.94344-0.01403-0.27301
  11   7  -6  715.52   21.21   1 0.74952-0.31841-0.55656 0.91677-0.05199-0.34273
  11   7  -7  627.34   22.05   1 0.75567-0.36482-0.52055 0.88077-0.08595-0.41646
  11   5   3   25.02    3.38   1 0.70855 0.08488-0.70451 0.96171 0.30119 0.27330
  11   5   2   11.94    5.99   1 0.69554 0.05764-0.71831 0.97552 0.24858 0.21822
  11   5   1  698.59   19.88   1 0.68165 0.03126-0.72884 0.98608 0.19610 0.16301
  11   5   0  962.70   22.72   1 0.66699 0.00566-0.73622 0.99347 0.14377 0.10765
  11   5  -1   48.93    3.73   1 0.65167-0.01927-0.74049 0.99775 0.09165 0.05209
  11   5  -2   82.16    6.14   1 0.63579-0.04366-0.74167 0.99895 0.03979-0.00374
  11   5  -3  607.36   17.12   1 0.61953-0.06765-0.73972 0.99701-0.01172-0.05992
  11   5  -4 2889.79   38.04   1 0.60307-0.09145-0.73454 0.99185-0.06276-0.11657
  11   5  -5  161.54    9.85   1 0.58675-0.11539-0.72596 0.98328-0.11314-0.17388
  11   5  -6  170.59   10.80   1 0.57106-0.13996-0.71367 0.97101-0.16253-0.23218
  11   5  -7  307.22   15.24   1 0.55689-0.16605-0.69713 0.95448-0.21039-0.29200
  11   3   3  808.79   23.94   1 0.61461 0.17881-0.78855 0.94288 0.24706 0.32744
  11   3   2   84.88    6.08   1 0.59287 0.16029-0.80448 0.95883 0.18958 0.27723
  11   3   1  559.28   17.70   1 0.56933 0.14358-0.81736 0.97173 0.13171 0.22742
  11   3   0  883.33   20.86   1 0.54382 0.12882-0.82733 0.98171 0.07334 0.17810
  11   3  -1  672.18   17.66   1 0.51613 0.11626-0.83449 0.98888 0.01433 0.12942
  11   3  -2 1508.82   25.97   1 0.48588 0.10625-0.83891 0.99332-0.04550 0.08156
  11   3  -3 1096.84   22.40   1 0.45257 0.09930-0.84064 0.99507-0.10644 0.03482
  11   3  -4  322.45   13.18   1 0.41540 0.09621-0.83969 0.99412-0.16890-0.01041
  11   3  -5  107.56    8.01   1 0.37312 0.09823-0.83597 0.99043-0.23350-0.05350
  11   3  -6   52.88    4.92   1 0.32367 0.10742-0.82930 0.98377-0.30128-0.09341
  11   3  -7 1406.48   29.49   1 0.26339 0.12744-0.81909 0.97357-0.37401-0.12837
  11   3  -8 1064.13   27.89   1 0.18527 0.16530-0.80370 0.95820-0.45502-0.15504
  11   1   3  126.63    8.32   1 0.51100 0.28242-0.85953 0.91099 0.19025 0.38427
  11   1   2  339.94   14.15   1 0.47939 0.27377-0.87578 0.92725 0.12763 0.33920
  11   1   1 1557.17   28.55   1 0.44486 0.26803-0.88872 0.94021 0.06409 0.29506
  11   1   0 1709.69   28.26   1 0.40698 0.26565-0.89839 0.94989-0.00061 0.25206
  11   1  -1    5.99    4.42   1 0.36514 0.26723-0.90471 0.95623-0.06675 0.21052
  11   1  -2   31.29    2.56   1 0.31850 0.27362-0.90747 0.95901-0.13474 0.17082
  11   1  -3 2484.29   32.52   1 0.26588 0.28598-0.90628 0.95783-0.20512 0.13351
  11   1  -4 1174.62   23.23   1 0.20562 0.30598-0.90037 0.95193-0.27860 0.09930
  11   1  -5    5.30    4.96   1 0.13532 0.33602-0.88835 0.93994-0.35617 0.06919
  11   1  -6    1.47    5.19   1 0.05158 0.37951-0.86767 0.91927-0.43915 0.04448
  11   1  -7  162.16   10.92   1-0.05037 0.44119-0.83342 0.88504-0.52912 0.02675
  11   1  -8  775.21   23.97   1-0.17620 0.52677-0.77611 0.82774-0.62733 0.01728
  11  -1   3  124.29    8.65   1 0.40248 0.39092-0.91520 0.86379 0.13361 0.44093
  11  -1   2  330.63   14.69   1 0.36099 0.39215-0.92957 0.87817 0.06622 0.40062
  11  -1   1 1572.64   28.60   1 0.31567 0.39721-0.93988 0.88851-0.00242 0.36157
  11  -1   0 1622.95   27.94   1 0.26594 0.40668-0.94592 0.89456-0.07257 0.32404
  11  -1  -1    2.42    3.28   1 0.21106 0.42131-0.94725 0.89590-0.14456 0.28834
  11  -1  -2   33.28    2.50   1 0.15008 0.44203-0.94315 0.89182-0.21873 0.25482
  11  -1  -3 2507.25   33.21   1 0.08186 0.46999-0.93250 0.88118-0.29548 0.22388
  11  -1  -4 1184.78   23.32   1 0.00503 0.50655-0.91353 0.86223-0.37519 0.19590
  11  -1  -5   20.67    2.40   1-0.08181 0.55314-0.88356 0.83227-0.45813 0.17115
  11  -1  -6    6.59    4.83   1-0.17977 0.61084-0.83852 0.78725-0.54414 0.14948
  11  -1  -7  176.13   11.41   1-0.28866 0.67947-0.77273 0.72147-0.63213 0.12978
  11  -1  -8  758.43   24.32   1-0.40503 0.75558-0.67916 0.62792-0.71908 0.10904
  12   0   3    1.34    5.02   1 0.48262 0.37193-0.87574 0.87577 0.17299 0.42440
  12   0   2 1285.50   29.52   1 0.44720 0.36709-0.89212 0.89217 0.10838 0.38132
  12   0   1    6.92    4.15   1 0.40876 0.36528-0.90484 0.90491 0.04286 0.33915
  12   0   0  216.36   11.61   1 0.36689 0.36689-0.91386 0.91394-0.02378 0.29810
  12   0  -1   11.80    4.20   1 0.32106 0.37245-0.91903 0.91913-0.09177 0.25840
  12   0  -2 3860.82   43.30   1 0.27060 0.38266-0.92004 0.92015-0.16142 0.22037
  12   0  -3    0.43    4.31   1 0.21461 0.39839-0.91633 0.91645-0.23309 0.18435
  12   0  -4  784.93   20.06   1 0.15194 0.42080-0.90703 0.90717-0.30721 0.15078
  12   0  -5    5.82    4.45   1 0.08116 0.45132-0.89073 0.89088-0.38428 0.12016
  12   0  -6  211.21   11.92   1 0.00054 0.49169-0.86515 0.86532-0.46479 0.09298
  12   0  -7    6.00    2.40   1-0.09176 0.54373-0.82669 0.82687-0.54904 0.06955
  12   0  -8  147.70    9.48   1-0.19698 0.60868-0.76974 0.76994-0.63670 0.04952
  12   2   2  240.97   13.80   1 0.55425 0.26006-0.83105 0.93397 0.16521 0.32447
  12   2   1 1011.39   25.37   1 0.52540 0.24864-0.84498 0.94791 0.10443 0.27757
  12   2   0  100.28    7.02   1 0.49408 0.23970-0.85578 0.95873 0.04291 0.23139
  12   2  -1 1196.80   25.19   1 0.45995 0.23358-0.86353 0.96649-0.01951 0.18613
  12   2  -2    4.40    3.99   1 0.42253 0.23074-0.86819 0.97117-0.08308 0.14201
  12   2  -3  265.37   11.87   1 0.38116 0.23185-0.86968 0.97268-0.14814 0.09938
  12   2  -4  217.92   11.44   1 0.33489 0.23786-0.86777 0.97078-0.21511 0.05867
  12   2  -5 1701.51   30.07   1 0.28236 0.25013-0.86202 0.96505-0.28464 0.02050
  12   2  -6  432.96   16.11   1 0.22153 0.27070-0.85160 0.95464-0.35762-0.01421
  12   2  -7   11.76    5.64   1 0.14931 0.30266-0.83490 0.93795-0.43536-0.04415
  12   2  -8    5.34    5.51   1 0.06095 0.35077-0.80866 0.91174-0.51974-0.06746
  12   4   2 1272.98   30.03   1 0.65473 0.15959-0.75537 0.96115 0.22124 0.26843
  12   4   1  326.99   14.65   1 0.63510 0.13896-0.76843 0.97423 0.16535 0.21663
  12   4   0  578.06   19.02   1 0.61402 0.11978-0.77847 0.98428 0.10925 0.16504
  12   4  -1   43.56    3.37   1 0.59143 0.10211-0.78559 0.99143 0.05288 0.11372
  12   4  -2  694.92   19.03   1 0.56720 0.08608-0.78990 0.99575-0.00383 0.06275
  12   4  -3  589.27   18.08   1 0.54116 0.07186-0.79144 0.99730-0.06099 0.01222
  12   4  -4    0.94    4.82   1 0.51303 0.05973-0.79025 0.99613-0.11875-0.03771
  12   4  -5   33.73    2.93   1 0.48240 0.05011-0.78637 0.99227-0.17732-0.08682
  12   4  -6 1918.71   34.13   1 0.44861 0.04364-0.77980 0.98571-0.23705-0.13479
  12   4  -7  151.06   11.40   1 0.41058 0.04140-0.77054 0.97646-0.29849-0.18104
  12   6   2  378.79   17.10   1 0.74437 0.06996-0.66767 0.97632 0.27380 0.21585
  12   6   1  623.66   20.83   1 0.73261 0.04146-0.67829 0.98697 0.22240 0.15957
  12   6   0   40.80    3.31   1 0.72017 0.01364-0.68561 0.99429 0.17122 0.10305
  12   6  -1  792.59   21.68   1 0.70718-0.01363-0.68966 0.99836 0.12035 0.04624
  12   6  -2  732.01   20.91   1 0.69381-0.04051-0.69044 0.99916 0.06984-0.01094
  12   6  -3  468.15   16.72   1 0.68022-0.06719-0.68791 0.99664 0.01981-0.06860
  12   6  -4  190.40   11.19   1 0.66667-0.09389-0.68191 0.99066-0.02959-0.12689
  12   6  -5  320.73   14.91   1 0.65349-0.12097-0.67223 0.98100-0.07815-0.18602
  12   6  -6  128.69   10.11   1 0.64118-0.14892-0.65850 0.96728-0.12555-0.24630
  12   6  -7   45.74    3.77   1 0.63050-0.17851-0.64009 0.94889-0.17128-0.30826
  12   8   1  793.01   24.18   1 0.81483-0.04075-0.57862 0.99016 0.27324 0.10871
  12   8   0   98.91    7.71   1 0.80879-0.07497-0.58221 0.99377 0.22602 0.04824
  12   8  -1   35.07    3.23   1 0.80265-0.10908-0.58199 0.99356 0.17942-0.01285
  12   8  -2 1041.77   25.16   1 0.79664-0.14334-0.57781 0.98940 0.13359-0.07470
  12   8  -3  640.54   20.14   1 0.79105-0.17801-0.56944 0.98105 0.08871-0.13751
  12   8  -4   18.76    3.00   1 0.78623-0.21344-0.55648 0.96810 0.04503-0.20152
  12   8  -5  354.10   16.08   1 0.78261-0.25008-0.53834 0.94998 0.00288-0.26706
  12   8  -6  554.55   20.16   1 0.78075-0.28848-0.51412 0.92577-0.03728-0.33459
  12  10   0   48.66    4.16   1 0.87885-0.14502-0.47312 0.98754 0.27226 0.00199
  12  10  -1  174.20   11.90   1 0.87686-0.18329-0.46857 0.98301 0.22856-0.06200
  12  10  -2 1251.84   29.69   1 0.87492-0.22161-0.45951 0.97397 0.18568-0.12681
  12  10  -3  390.96   16.66   1 0.87324-0.26018-0.44559 0.96006 0.14379-0.19261
  12  10  -4   80.70    6.79   1 0.87199-0.29919-0.42632 0.94081 0.10307-0.25957
  12  10  -5  219.61   13.86   1 0.87137-0.33883-0.40099 0.91549 0.06373-0.32793
  13   9  -1   52.28    4.25   1 0.83653-0.08182-0.53330 0.99631 0.19660-0.00717
  13   9  -2   59.39    4.84   1 0.83031-0.11585-0.52985 0.99288 0.15052-0.06878
  13   9  -3   19.63    3.26   1 0.82412-0.14992-0.52233 0.98538 0.10518-0.13113
  13   9  -4 1977.92   37.95   1 0.81818-0.18424-0.51047 0.97353 0.06074-0.19438
  13   9  -5   13.86    6.96   1 0.81277-0.21909-0.49383 0.95691 0.01741-0.25873
  13   7   0   11.90    4.65   1 0.76646 0.02850-0.63459 0.99472 0.19520 0.10193
  13   7  -1 1403.23   30.87   1 0.75502-0.00032-0.63870 0.99884 0.14511 0.04433
  13   7  -2  147.75   10.84   1 0.74317-0.02872-0.63942 0.99958 0.09540-0.01365
  13   7  -3  120.21    8.62   1 0.73108-0.05689-0.63670 0.99688 0.04618-0.07211
  13   7  -4   23.72    3.06   1 0.71895-0.08502-0.63042 0.99061-0.00244-0.13118
  13   7  -5 1072.66   27.47   1 0.70706-0.11339-0.62035 0.98056-0.05027-0.19104
  13   7  -6   13.46    5.98   1 0.69577-0.14236-0.60615 0.96637-0.09706-0.25194
  13   5   1  436.27   18.16   1 0.69252 0.14269-0.71801 0.97525 0.19496 0.20987
  13   5   0 1813.20   34.92   1 0.67466 0.12029-0.72814 0.98540 0.14050 0.15665
  13   5  -1   13.75    5.58   1 0.65564 0.09906-0.73522 0.99250 0.08598 0.10348
  13   5  -2    5.30    4.81   1 0.63545 0.07898-0.73934 0.99663 0.03138 0.05039
  13   5  -3  647.05   19.70   1 0.61408 0.06010-0.74053 0.99784-0.02332-0.00260
  13   5  -4  522.88   17.98   1 0.59147 0.04245-0.73883 0.99615-0.07814-0.05546
  13   5  -5   22.14    3.14   1 0.56753 0.02612-0.73423 0.99157-0.13314-0.10816
  13   5  -6   75.14    5.49   1 0.54216 0.01124-0.72670 0.98405-0.18836-0.16063
  13   5  -7  221.84   13.56   1 0.51515-0.00201-0.71620 0.97356-0.24390-0.21277
  13   3   1  598.57   21.04   1 0.59592 0.23928-0.79801 0.95238 0.14017 0.26468
  13   3   0    9.47    6.38   1 0.56958 0.22536-0.80946 0.96385 0.08111 0.21605
  13   3  -1 1579.17   30.64   1 0.54117 0.21351-0.81791 0.97231 0.02151 0.16796
  13   3  -2  139.00   10.10   1 0.51045 0.20397-0.82340 0.97782-0.03876 0.12054
  13   3  -3  373.48   15.07   1 0.47707 0.19709-0.82597 0.98041-0.09988 0.07397
  13   3  -4  526.54   17.66   1 0.44055 0.19335-0.82557 0.98002-0.16210 0.02851
  13   3  -5  347.17   15.29   1 0.40020 0.19345-0.82210 0.97657-0.22576-0.01553
  13   3  -6  933.14   24.33   1 0.35497 0.19841-0.81533 0.96981-0.29134-0.05763
  13   3  -7  164.50   11.81   1 0.30334 0.20979-0.80482 0.95932-0.35956-0.09709
  13   1   2  122.81    9.27   1 0.52411 0.35134-0.84992 0.90141 0.14657 0.36598
  13   1   1  541.28   20.01   1 0.49127 0.34392-0.86423 0.91574 0.08366 0.32120
  13   1   0 1060.46   25.93   1 0.45576 0.33917-0.87513 0.92665 0.01997 0.27720
  13   1  -1  145.07   10.14   1 0.41722 0.33745-0.88259 0.93413-0.04467 0.23415
  13   1  -2  506.28   17.50   1 0.37522 0.33919-0.88654 0.93809-0.11048 0.19227
  13   1  -3  920.77   22.68   1 0.32915 0.34500-0.88674 0.93831-0.17772 0.15183
  13   1  -4 1041.97   24.72   1 0.27822 0.35567-0.88283 0.93441-0.24675 0.11317
  13   1  -5   59.83    4.33   1 0.22138 0.37226-0.87414 0.92574-0.31798 0.07671
  13   1  -6   43.11    3.45   1 0.15721 0.39617-0.85961 0.91122-0.39195 0.04300
  13   1  -7 1013.41   27.31   1 0.08390 0.42922-0.83748 0.88911-0.46930 0.01266
  13  -1   2  145.93   10.03   1 0.42464 0.45080-0.90270 0.85132 0.09510 0.41746
  13  -1   1  531.91   19.63   1 0.38363 0.45155-0.91505 0.86368 0.02833 0.37655
  13  -1   0 1024.63   25.01   1 0.33938 0.45554-0.92334 0.87199-0.03941 0.33660
  13  -1  -1  161.80   10.45   1 0.29148 0.46318-0.92738 0.87605-0.10827 0.29777
  13  -1  -2  504.58   17.20   1 0.23946 0.47494-0.92684 0.87552-0.17845 0.26026
  13  -1  -3  872.64   22.47   1 0.18272 0.49142-0.92117 0.86987-0.25016 0.22428
  13  -1  -4 1126.87   25.74   1 0.12059 0.51330-0.90955 0.85826-0.32360 0.19004
  13  -1  -5   56.85    4.30   1 0.05232 0.54131-0.89078 0.83951-0.39894 0.15769
  13  -1  -6   43.31    3.51   1-0.02280 0.57616-0.86314 0.81188-0.47625 0.12731
  13  -1  -7  990.50   27.41   1-0.10521 0.61832-0.82418 0.77294-0.55532 0.09869
  14   0   1    2.68    5.84   1 0.46641 0.42992-0.87714 0.87722 0.06880 0.35893
  14   0   0  831.31   24.77   1 0.42804 0.42804-0.88782 0.88791 0.00367 0.31637
  14   0  -1   -4.62    5.42   1 0.38671 0.42910-0.89473 0.89484-0.06231 0.27467
  14   0  -2  418.86   16.45   1 0.34208 0.43348-0.89773 0.89785-0.12931 0.23398
  14   0  -3    2.74    4.98   1 0.29368 0.44162-0.89655 0.89669-0.19751 0.19449
  14   0  -4  226.51   12.39   1 0.24096 0.45408-0.89074 0.89090-0.26713 0.15642
  14   0  -5    2.31    5.25   1 0.18324 0.47154-0.87965 0.87982-0.33839 0.11999
  14   0  -6 1034.55   26.80   1 0.11972 0.49480-0.86224 0.86243-0.41152 0.08543
  14   0  -7    6.79    5.92   1 0.04953 0.52473-0.83703 0.83723-0.48672 0.05294
  14   2   0   54.69    3.67   1 0.53416 0.32193-0.83161 0.93457 0.05917 0.26085
  14   2  -1  917.80   25.24   1 0.50139 0.31443-0.84047 0.94345-0.00274 0.21508
  14   2  -2  454.36   17.62   1 0.46602 0.30955-0.84610 0.94910-0.06544 0.17009
  14   2  -3 1188.22   27.12   1 0.42765 0.30765-0.84845 0.95145-0.12909 0.12605
  14   2  -4   10.56    4.94   1 0.38582 0.30923-0.84736 0.95038-0.19393 0.08320
  14   2  -5  639.37   21.16   1 0.33983 0.31496-0.84258 0.94562-0.26025 0.04184
  14   2  -6   20.03    3.23   1 0.28880 0.32573-0.83366 0.93671-0.32845 0.00234
  14   4   0  173.28   12.68   1 0.63556 0.22054-0.76053 0.96636 0.11486 0.20515
  14   4  -1   -0.60    5.24   1 0.61142 0.20441-0.76938 0.97522 0.05740 0.15493
  14   4  -2  868.06   23.84   1 0.58557 0.19001-0.77525 0.98111-0.00043 0.10507
  14   4  -3  310.11   14.77   1 0.55784 0.17748-0.77820 0.98408-0.05871 0.05566
  14   4  -4  527.76   19.39   1 0.52801 0.16704-0.77826 0.98415-0.11756 0.00682
  14   4  -5    8.94    4.95   1 0.49577 0.15903-0.77541 0.98132-0.17715-0.04128
  14   4  -6  167.19   11.61   1 0.46063 0.15391-0.76960 0.97552-0.23770-0.08841
  14   6  -1  455.43   18.65   1 0.71116 0.10469-0.68379 0.99251 0.11478 0.09753
  14   6  -2  789.59   23.91   1 0.69374 0.08184-0.68783 0.99656 0.06162 0.04300
  14   6  -3  796.36   24.22   1 0.67542 0.05990-0.68880 0.99754 0.00854-0.01161
  14   6  -4   26.10    3.28   1 0.65624 0.03883-0.68670 0.99546-0.04445-0.06631
  14   6  -5  450.51   18.18   1 0.63622 0.01859-0.68150 0.99027-0.09732-0.12113
  14   8  -2  580.12   21.42   1 0.78591-0.01031-0.58830 0.99990 0.11757-0.01296
  14   8  -3  433.50   19.01   1 0.77465-0.03931-0.58572 0.99733 0.06875-0.07183
  14   8  -4   16.35    6.23   1 0.76318-0.06810-0.57952 0.99116 0.02045-0.13122
  15   5  -2  238.05   14.21   1 0.65046 0.18627-0.72484 0.98215 0.03302 0.09447
  15   5  -3  317.57   16.77   1 0.62675 0.16972-0.72795 0.98527-0.02322 0.04302
  15   5  -4  998.22   27.27   1 0.60153 0.15468-0.72809 0.98543-0.07971-0.00818
  15   3  -1  519.58   20.43   1 0.57537 0.30161-0.79432 0.94873 0.03464 0.20055
  15   3  -2  184.26   12.60   1 0.54512 0.29160-0.80095 0.95538-0.02559 0.15309
  15   3  -3  321.15   15.33   1 0.51263 0.28383-0.80445 0.95890-0.08642 0.10623
  15   3  -4    6.22    5.20   1 0.47762 0.27858-0.80481 0.95928-0.14799 0.06012
  15   3  -5 1065.42   28.37   1 0.43971 0.27623-0.80193 0.95641-0.21049 0.01493
  15   1  -1  642.13   22.24   1 0.47170 0.40527-0.85574 0.90729-0.02052 0.25572
  15   1  -2  189.57   12.70   1 0.43321 0.40350-0.86105 0.91261-0.08476 0.21227
  15   1  -3  448.92   18.55   1 0.39177 0.40468-0.86270 0.91428-0.14988 0.16970
  15   1  -4  533.32   19.68   1 0.34697 0.40922-0.86050 0.91209-0.21604 0.12818
  15   1  -5  195.33   12.62   1 0.29830 0.41763-0.85409 0.90570-0.28346 0.08791
  15   1  -6  246.31   14.67   1 0.24514 0.43053-0.84293 0.89456-0.35236 0.04912
  15  -1  -1  734.60   23.21   1 0.36689 0.51007-0.90200 0.85068-0.07360 0.30882
  15  -1  -2  181.68   12.28   1 0.32098 0.51572-0.90419 0.85288-0.14111 0.26864
  15  -1  -3  453.26   18.30   1 0.27179 0.52465-0.90190 0.85061-0.20952 0.22937
  15  -1  -4  516.04   19.42   1 0.21898 0.53720-0.89473 0.84345-0.27894 0.19110
  15  -1  -5  170.48   12.69   1 0.16219 0.55373-0.88206 0.83080-0.34944 0.15391
  15  -1  -6  240.50   14.32   1 0.10105 0.57461-0.86305 0.81181-0.42107 0.11785
   0   0   0    0.00    0.00   1
;
_shelx_hkl_checksum     7472
_shelx_res_file
;
    shelx.res created by SHELXL-2014/7
TITL    zid40 in C 2/c
CELL   0.71073  12.5318  13.8181   7.1159  90.000 111.953  90.000
ZERR     4       0.0009   0.0009   0.0007   0.000   0.021   0.000
LATT  7
SYMM -X,Y, 0.50000-Z
SFAC    O   NA    CU  MO
UNIT    48  16    4    12
MERG    2
ACTA
L.S.    7
EADP CU1 NA1
EXYZ CU1 NA1
EADP O4 O41
FMAP    2
PLAN    25
REM FVAR       0.41892   0.49861   0.51829
WGHT    0.017300    5.218200
EXTI    0.000810
FVAR       0.41878   0.49861   0.51829
MO1   4    0.728123    0.108786    0.119200    11.00000    0.01593    0.02069 =
         0.01973   -0.00104    0.00275    0.00034
MO2   4    0.480854    0.286103    0.240050    10.50000    0.01473    0.01617 =
         0.00794   -0.00004    0.00318    0.00037
CU1   3    0.706429    0.161000    0.616906    10.50000    0.02273    0.02189 =
         0.00929    0.00059    0.00791   -0.00071
NA1   2    0.706429    0.161000    0.616906    10.50000    0.02273    0.02189 =
         0.00929    0.00059    0.00791   -0.00071
NA2   2    0.500000    0.016864    0.250000    10.50000    0.02175    0.09836 =
         0.02026    0.00000    0.00309    0.00000
NA3   2    0.000000    0.000000    0.000000    10.50000    0.03973    0.02238 =
         0.01789   -0.00061   -0.00043   -0.00134
NA4   2    0.500000    0.269336    0.750000    10.50000    0.02250    0.02700 =
         0.01893    0.00000    0.01095    0.00000
O1    1    0.874501    0.084914    0.185907    11.00000    0.01872    0.03410 =
         0.03069    0.00723    0.00444    0.00375
O2    1    0.671487    0.170228    0.885221    11.00000    0.02681    0.03296 =
         0.03271    0.00171    0.00106    0.00826
O3    1    0.538967    0.214691    0.471407    11.00000    0.02750    0.03353 =
         0.01599    0.00111    0.01133   -0.00032
O4    1    0.365672    0.362923    0.237638    10.50000    0.01680    0.02497 =
         0.02381   -0.00390    0.00054    0.00484
O41   1    0.415346    0.370744    0.255104    10.50000    0.01680    0.02497 =
         0.02381   -0.00390    0.00054    0.00484
O5    1    0.650431   -0.000138    0.090429    11.00000    0.03567    0.02789 =
         0.04098    0.00046    0.01518   -0.00586
O6    1    0.709469    0.175377    0.317824    11.00000    0.03055    0.03980 =
         0.03853   -0.00843    0.00946    0.00096
HKLF 4
REM     zid40 in C 2/c
REM R1 =  0.0229 for    1208 Fo > 4sig(Fo)  and  0.0242 for all    1238 data
REM    104 parameters refined using      0 restraints
END
WGHT      0.0174      5.4256
REM Highest difference peak  0.798,  deepest hole -0.723,  1-sigma level  0.119
Q1    1   0.5000 -0.0385  0.2500  10.50000  0.05    0.80
Q2    1   0.7690  0.1530  0.1257  11.00000  0.05    0.79
Q3    1   0.7180  0.0380  0.1193  11.00000  0.05    0.67
Q4    1   0.4629  0.0409  0.2414  11.00000  0.05    0.49
Q5    1   0.7697  0.1468  0.6764  11.00000  0.05    0.47
Q6    1   0.5000  0.2175  0.2500  10.50000  0.05    0.44
Q7    1   0.7033 -0.0340  0.1050  11.00000  0.05    0.43
Q8    1   0.7360  0.1532  0.2880  11.00000  0.05    0.42
Q9    1   0.4641  0.3607  0.2323  11.00000  0.05    0.38
Q10   1   0.7038  0.1938  0.1089  11.00000  0.05    0.36
Q11   1   0.4035  0.3711  0.1591  11.00000  0.05    0.33
Q12   1   0.7180  0.1741  0.9673  11.00000  0.05    0.32
Q13   1   0.6802  0.0122  0.1999  11.00000  0.05    0.31
Q14   1   0.5000  0.2179  0.7500  10.50000  0.05    0.31
Q15   1   0.3947  0.3293  0.2874  11.00000  0.05    0.29
Q16   1   0.8175  0.2057  0.1984  11.00000  0.05    0.28
Q17   1   0.6902  0.1316  0.9167  11.00000  0.05    0.26
Q18   1   0.8623  0.1745  0.1987  11.00000  0.05    0.26
Q19   1   0.3596  0.4547  0.2206  11.00000  0.05    0.26
Q20   1   0.8422  0.0923  0.0830  11.00000  0.05    0.26
Q21   1   0.5381  0.1578  0.5586  11.00000  0.05    0.25
Q22   1   0.6857  0.1187  0.7573  11.00000  0.05    0.25
Q23   1   0.5519  0.2625  0.4445  11.00000  0.05    0.25
Q24   1   0.7383  0.2092  0.5689  11.00000  0.05    0.24
Q25   1   0.4131  0.2886  0.7906  11.00000  0.05    0.24
;
_shelx_res_checksum     42160
