# Supplementary material for: Synthesis, crystal structure and charge-distribution validation of β-Na4Cu(MoO4)3 adopting the alluadite structure-type
Source: Acta Crystallogr E Crystallogr Commun. 2016 Jul 12;72(Pt 8):1103–7. doi: 10.1107/S2056989016010367 (PMC4971850; doi:10.1107/S2056989016010367)
Supplement: Supplementary file 2 [file e-72-01103-Isup2.hkl]

data_I                                                                          
_shelx_title '    zid40 in C 2/c'                                               
_shelx_refln_list_code          4                                               
_shelx_F_calc_maximum      566.96                                               
_exptl_crystal_F_000      1180.00                                               
_reflns_d_resolution_high  0.7842                                               
                                                                                
loop_                                                                           
 _space_group_symop_operation_xyz                                               
 'x, y, z'                                                                      
 '-x, y, -z+1/2'                                                                
 'x+1/2, y+1/2, z'                                                              
 '-x+1/2, y+1/2, -z+1/2'                                                        
 '-x, -y, -z'                                                                   
 'x, -y, z-1/2'                                                                 
 '-x+1/2, -y+1/2, -z'                                                           
 'x+1/2, -y+1/2, z-1/2'                                                         
                                                                                
_cell_length_a    12.5318                                                       
_cell_length_b    13.8181                                                       
_cell_length_c     7.1159                                                       
_cell_angle_alpha  90.000                                                       
_cell_angle_beta  111.953                                                       
_cell_angle_gamma  90.000                                                       
                                                                                
_shelx_F_squared_multiplier     1.000                                           
                                                                                
loop_                                                                           
 _refln_index_h                                                                 
 _refln_index_k                                                                 
 _refln_index_l                                                                 
 _refln_F_squared_calc                                                          
 _refln_F_squared_meas                                                          
 _refln_F_squared_sigma                                                         
 _refln_observed_status                                                         
   2   0   0      36661.28      42389.21       683.52 o                         
   4   0   0     159896.30     172065.47      1120.76 o                         
   6   0   0       5060.44       5258.56       116.46 o                         
   8   0   0      19861.79      20742.27       261.89 o                         
  10   0   0       6160.40       5993.51        83.40 o                         
  12   0   0       1214.96       1211.02        46.64 o                         
  14   0   0       5326.84       4923.20       176.90 o                         
   1   1   0        267.04        332.08        34.84 o                         
   3   1   0      42649.45      44745.28       609.96 o                         
   5   1   0      49567.44      52174.25       457.72 o                         
   7   1   0      33615.68      33981.45       355.93 o                         
   9   1   0      10030.50      10173.83        72.20 o                         
  11   1   0       9753.56       9687.04       117.67 o                         
  13   1   0       6130.59       6010.81        73.29 o                         
   0   2   0      20006.53      18337.64        80.06 o                         
   2   2   0      11480.69      11540.46       835.01 o                         
   4   2   0      16531.37      17670.38       631.73 o                         
   6   2   0       5121.27       4775.10       121.43 o                         
   8   2   0       1995.01       2005.68       121.29 o                         
  10   2   0       2392.80       2393.54        55.02 o                         
  12   2   0        576.65        583.46        30.20 o                         
  14   2   0        229.08        298.32        20.07 o                         
   1   3   0       1335.60       1427.58        59.94 o                         
   3   3   0      48122.24      47038.47      1196.53 o                         
   5   3   0      34385.67      35245.87      1901.32 o                         
   7   3   0      56836.56      57077.56      1792.40 o                         
   9   3   0       5197.28       5317.63       178.05 o                         
  11   3   0       5253.22       5087.41        84.90 o                         
  13   3   0        103.61         54.00        36.38 o                         
   0   4   0      32777.89      30299.04       147.40 o                         
   2   4   0     233129.56     230040.69      1997.21 o                         
   4   4   0       1282.74       1088.13        33.46 o                         
   6   4   0      59735.71      61891.98      2199.90 o                         
   8   4   0        733.70        720.93        71.94 o                         
  10   4   0        399.11        524.31        38.09 o                         
  12   4   0       3548.79       3283.28        75.71 o                         
  14   4   0       1138.30        973.25        49.48 o                         
   1   5   0       1076.49        736.65        77.05 o                         
   3   5   0      20629.13      21406.16       858.28 o                         
   5   5   0      29831.78      28824.86      2193.00 o                         
   7   5   0       3331.02       3290.30       152.41 o                         
   9   5   0      25258.05      25225.83       479.10 o                         
  11   5   0       5051.66       5252.10       240.21 o                         
  13   5   0      10347.09      10482.60       141.55 o                         
   0   6   0       3736.54       4415.69        69.74 o                         
   2   6   0       1276.77       1463.60        30.15 o                         
   4   6   0       2847.04       2597.30       191.61 o                         
   6   6   0      12902.47      12520.80       616.22 o                         
   8   6   0       9540.91       9619.92       515.88 o                         
  10   6   0       3430.10       3578.84        71.92 o                         
  12   6   0        176.10        225.68        13.56 o                         
   1   7   0      15365.08      14072.39       329.88 o                         
   3   7   0        448.62        560.99        37.58 o                         
   5   7   0      21157.10      21087.12      1217.27 o                         
   7   7   0        998.30        978.44        35.22 o                         
   9   7   0       4912.31       4722.27        79.39 o                         
  11   7   0         35.42         61.27        12.25 o                         
  13   7   0         67.26         70.30        21.20 o                         
   0   8   0      16727.07      15836.35       155.50 o                         
   2   8   0       3577.57       3337.56        54.37 o                         
   4   8   0       6531.13       6274.00       363.79 o                         
   6   8   0       3373.76       3549.31        61.23 o                         
   8   8   0       5797.10       5526.73       295.44 o                         
  10   8   0        573.51        577.46        28.51 o                         
  12   8   0        562.43        546.14        30.16 o                         
   1   9   0      10049.17       9696.87       169.25 o                         
   3   9   0       6912.17       7091.93       283.93 o                         
   5   9   0       4328.34       4047.53       194.05 o                         
   7   9   0       8839.25       8832.18       598.29 o                         
   9   9   0        809.86        879.13        40.15 o                         
  11   9   0      15610.71      16005.75       950.57 o                         
   0  10   0      29470.66      27289.89       233.99 o                         
   2  10   0         18.45         13.41        14.34 o                         
   4  10   0      16772.25      15516.26       649.73 o                         
   6  10   0        673.28        671.20        79.04 o                         
   8  10   0       9765.89       9436.51       594.89 o                         
  10  10   0        994.44        948.78        74.62 o                         
  12  10   0        272.03        257.08        23.61 o                         
   1  11   0       4302.15       3923.32        86.51 o                         
   3  11   0        423.47        433.58        50.01 o                         
   5  11   0       6539.43       6353.98       330.38 o                         
   7  11   0        152.64        167.71        11.14 o                         
   9  11   0       1886.59       2039.70        61.88 o                         
  11  11   0        139.02        240.47        42.82 o                         
   0  12   0         60.33        117.63        12.32 o                         
   2  12   0       6322.68       6310.15       116.15 o                         
   4  12   0       4840.40       4800.77       111.45 o                         
   6  12   0        517.85        498.61        53.26 o                         
   8  12   0       2394.63       2176.94       148.46 o                         
  10  12   0        522.51        432.73        39.00 o                         
   1  13   0        927.04       1171.11        72.05 o                         
   3  13   0        746.13        714.27        35.14 o                         
   5  13   0       1938.34       2207.93       100.42 o                         
   7  13   0        274.04        350.70        18.92 o                         
   9  13   0       5756.49       6170.37       503.73 o                         
   0  14   0        397.65        380.39        31.36 o                         
   2  14   0      32830.91      31085.65       305.04 o                         
   4  14   0       1417.41       1373.04        54.58 o                         
   6  14   0      11704.92      11319.22       236.02 o                         
   8  14   0         65.70        129.64        14.09 o                         
   1  15   0       1368.84       1483.13        53.35 o                         
   3  15   0       1787.93       1688.26        78.91 o                         
   5  15   0       6342.43       6805.66       115.79 o                         
   7  15   0       4396.09       4707.15       135.52 o                         
   0  16   0       4913.35       4973.95       138.17 o                         
   2  16   0        135.71        159.32        13.51 o                         
   4  16   0       2876.28       3070.53        80.96 o                         
   6  16   0        517.71        522.30        31.96 o                         
   1  17   0        845.32        912.01        49.27 o                         
   3  17   0        465.58        614.38        34.49 o                         
 -15   1   1       3599.67       4099.24       123.45 o                         
 -13   1   1        938.55        941.46        36.44 o                         
 -11   1   1          3.51         34.13        10.77 o                         
  -9   1   1        886.27        945.16        41.72 o                         
  -7   1   1       6757.02       6636.77        47.49 o                         
  -5   1   1       6128.21       6965.00       120.86 o                         
  -3   1   1      35774.63      35891.95       419.02 o                         
  -1   1   1       5356.30       5468.20       172.23 o                         
   1   1   1      28851.99      30165.07       528.73 o                         
   3   1   1       1202.18       1384.69        17.30 o                         
   5   1   1       5697.28       5334.22        52.37 o                         
   7   1   1       7637.27       7566.33        82.20 o                         
   9   1   1      11740.22      11953.65        86.09 o                         
  11   1   1       8837.65       9072.07        82.49 o                         
  13   1   1       3405.31       3228.62        93.23 o                         
 -14   2   1       5252.06       5484.15       238.20 o                         
 -12   2   1       6749.43       7001.42       164.88 o                         
 -10   2   1      12609.86      12996.08       120.47 o                         
  -8   2   1      19443.52      19012.80       258.29 o                         
  -6   2   1      25869.98      25450.69       913.22 o                         
  -4   2   1      20800.64      21367.89       786.54 o                         
  -2   2   1      30048.96      29723.99       313.94 o                         
   0   2   1       3733.64       3700.77       226.12 o                         
   2   2   1      27342.88      28903.32       937.48 o                         
   4   2   1       2241.89       2184.92        74.60 o                         
   6   2   1       7297.07       7551.94        99.89 o                         
   8   2   1        412.78        519.94        24.72 o                         
  10   2   1        297.57        290.73        29.25 o                         
  12   2   1       6212.16       6044.44       266.51 o                         
 -15   3   1       2955.35       3072.42       106.76 o                         
 -13   3   1       9097.91       8968.89       123.45 o                         
 -11   3   1       3788.11       3897.29        72.04 o                         
  -9   3   1         72.63         27.17        14.58 o                         
  -7   3   1       4274.77       4481.41       169.70 o                         
  -5   3   1       7809.58       8431.48       352.32 o                         
  -3   3   1        289.76        343.44        25.58 o                         
  -1   3   1      62826.25      57507.28       679.17 o                         
   1   3   1      15919.50      16318.52       904.19 o                         
   3   3   1      34246.70      33170.83      1420.68 o                         
   5   3   1      24441.19      24621.88      1148.15 o                         
   7   3   1      26934.74      27286.76       830.20 o                         
   9   3   1      11864.98      12180.69       120.25 o                         
  11   3   1       2842.32       3155.02        71.58 o                         
  13   3   1       3709.60       3512.24        96.11 o                         
 -14   4   1         18.29         18.60        16.93 o                         
 -12   4   1        242.89        256.97        14.24 o                         
 -10   4   1       1152.49       1203.24        39.08 o                         
  -8   4   1      18901.70      19464.51       551.58 o                         
  -6   4   1       8477.49       8862.54       293.01 o                         
  -4   4   1      23355.40      21634.23       978.06 o                         
  -2   4   1       3350.27       2992.41       107.18 o                         
   0   4   1      69790.82      66218.38      1240.54 o                         
   2   4   1        542.23        476.09        23.16 o                         
   4   4   1       1019.10       1369.67       190.31 o                         
   6   4   1      23734.08      23016.00       951.13 o                         
   8   4   1        844.46        913.02        34.27 o                         
  10   4   1       6538.09       6264.78       325.07 o                         
  12   4   1       1803.19       1873.67        60.14 o                         
 -13   5   1          0.16         49.72        26.31 o                         
 -11   5   1        177.55        235.04        42.05 o                         
  -9   5   1       1311.05       1230.87        38.55 o                         
  -7   5   1        196.51        219.19        25.89 o                         
  -5   5   1      10484.77      10306.03       381.92 o                         
  -3   5   1       2316.42       2500.96        97.89 o                         
  -1   5   1         25.21        172.62        48.75 o                         
   1   5   1       2183.08       2169.02       117.01 o                         
   3   5   1         10.56         42.12         7.98 o                         
   5   5   1       3247.40       3346.54       164.64 o                         
   7   5   1        232.11        210.81        19.67 o                         
   9   5   1       2928.72       2834.51        62.11 o                         
  11   5   1       3962.15       3851.47       137.98 o                         
  13   5   1       2577.92       2521.02        74.06 o                         
 -14   6   1       2719.34       2562.26        74.96 o                         
 -12   6   1       4292.72       4392.14       131.68 o                         
 -10   6   1       7772.51       7451.23       373.36 o                         
  -8   6   1      15665.03      16052.27       867.34 o                         
  -6   6   1       9648.36       9300.98       642.89 o                         
  -4   6   1      35702.50      34238.25      1297.53 o                         
  -2   6   1       5589.60       5436.46       153.84 o                         
   0   6   1      19074.12      17910.65       442.90 o                         
   2   6   1         31.23         64.37        12.03 o                         
   4   6   1      15012.09      15230.19      1057.32 o                         
   6   6   1       3902.12       3848.01       111.93 o                         
   8   6   1         21.80         41.92        17.57 o                         
  10   6   1       3477.61       3553.76        77.49 o                         
  12   6   1       3473.89       3417.35       142.72 o                         
 -13   7   1       7721.84       7864.34       150.09 o                         
 -11   7   1      10360.91      10233.16       216.34 o                         
  -9   7   1       3061.06       3127.95       252.62 o                         
  -7   7   1       4526.59       4331.13       406.13 o                         
  -5   7   1       1362.29       1381.23       119.27 o                         
  -3   7   1       3398.08       3588.85        57.20 o                         
  -1   7   1      37460.62      35585.69       155.82 o                         
   1   7   1      38061.94      34870.09      1598.29 o                         
   3   7   1      68947.71      65651.91      2898.25 o                         
   5   7   1      35274.56      34853.95      2109.97 o                         
   7   7   1      31095.01      31007.70      1794.99 o                         
   9   7   1       4515.92       4410.72        80.15 o                         
  11   7   1       2020.29       2110.49        81.08 o                         
 -12   8   1        159.64        186.68        14.34 o                         
 -10   8   1       6010.52       5839.96       271.12 o                         
  -8   8   1      10635.47      10716.15       448.18 o                         
  -6   8   1      39162.39      39042.23      2042.72 o                         
  -4   8   1      11092.76      10395.66       571.22 o                         
  -2   8   1      59956.49      56281.31      1639.39 o                         
   0   8   1      11229.07      10925.49        92.76 o                         
   2   8   1      30007.49      29497.84      1157.98 o                         
   4   8   1      11664.60      11238.55       764.63 o                         
   6   8   1        262.38        323.76        17.27 o                         
   8   8   1      13284.33      13384.06       603.91 o                         
  10   8   1       3128.26       3320.60       311.79 o                         
  12   8   1       4779.00       4681.38       159.30 o                         
 -13   9   1        301.49        328.29        38.46 o                         
 -11   9   1         43.24        105.72        38.49 o                         
  -9   9   1       1044.94       1065.25        41.23 o                         
  -7   9   1         54.67         40.79        15.83 o                         
  -5   9   1       7160.35       6749.18       370.34 o                         
  -3   9   1       4310.54       4270.40        82.38 o                         
  -1   9   1        389.37        516.42        24.30 o                         
   1   9   1       3247.64       3139.86        56.87 o                         
   3   9   1        116.05        138.62        26.29 o                         
   5   9   1       5493.32       5540.15       325.25 o                         
   7   9   1        620.77        615.20        69.34 o                         
   9   9   1        220.44        263.00        16.05 o                         
  11   9   1         34.07         41.65        13.97 o                         
 -12  10   1       1066.30        919.57        76.79 o                         
 -10  10   1       3076.97       3004.64       201.14 o                         
  -8  10   1       3235.81       3084.60       168.78 o                         
  -6  10   1       7984.55       7923.80       565.00 o                         
  -4  10   1      10324.93      10073.43       492.53 o                         
  -2  10   1      18593.29      17906.05       508.40 o                         
   0  10   1        284.47        339.26        18.38 o                         
   2  10   1       6409.65       6152.30       418.21 o                         
   4  10   1        401.26        402.79        73.42 o                         
   6  10   1        197.28        197.92        11.69 o                         
   8  10   1       6507.33       6526.41       254.10 o                         
  10  10   1       2183.95       2281.03        67.11 o                         
 -11  11   1       3890.59       4112.59        98.42 o                         
  -9  11   1      11588.70      12070.75       515.65 o                         
  -7  11   1          6.37         55.36        11.44 o                         
  -5  11   1       3658.43       3710.77       172.88 o                         
  -3  11   1      14730.74      14125.07       574.69 o                         
  -1  11   1        863.72        769.73        33.45 o                         
   1  11   1      54720.13      51964.66      1707.01 o                         
   3  11   1      17390.40      16915.52       942.43 o                         
   5  11   1      38469.82      37616.84      1924.26 o                         
   7  11   1       7361.48       6894.23       370.41 o                         
   9  11   1       6837.96       6908.98       247.80 o                         
 -10  12   1       3451.52       3480.33       202.54 o                         
  -8  12   1       9884.17       9728.27       373.75 o                         
  -6  12   1      12456.43      12182.61       377.25 o                         
  -4  12   1      18382.23      18135.11       586.12 o                         
  -2  12   1      12782.71      12260.03       408.27 o                         
   0  12   1      16715.43      16129.45       201.40 o                         
   2  12   1       1697.65       1686.52        50.09 o                         
   4  12   1        724.17        680.52        41.63 o                         
   6  12   1       1010.86       1219.14        47.04 o                         
   8  12   1        903.90       1201.51       135.29 o                         
  10  12   1       3236.36       3640.83       137.40 o                         
  -9  13   1        619.59        633.37        34.42 o                         
  -7  13   1       1894.58       1864.39        60.02 o                         
  -5  13   1       2721.91       2598.46        65.21 o                         
  -3  13   1       1144.08       1160.01        56.89 o                         
  -1  13   1      10538.35      10325.66       123.16 o                         
   1  13   1       1854.39       1762.26        84.85 o                         
   3  13   1       3232.15       3172.37       232.59 o                         
   5  13   1         35.01        125.00        30.45 o                         
   7  13   1       4327.14       4368.67        93.35 o                         
   9  13   1       1036.77       1122.22       117.25 o                         
  -8  14   1         22.81        209.25       120.87 o                         
  -6  14   1       1791.52       1803.41       113.50 o                         
  -4  14   1       2407.57       2633.20       174.67 o                         
  -2  14   1       5272.68       5288.44        93.49 o                         
   0  14   1        186.32        202.91        52.71 o                         
   2  14   1        914.52        907.80        42.07 o                         
   4  14   1        139.56        177.06        25.29 o                         
   6  14   1        611.14        572.82        32.87 o                         
   8  14   1       2469.57       2678.78        79.23 o                         
  -7  15   1       3867.37       4130.70        95.19 o                         
  -5  15   1       2399.43       2324.27       120.50 o                         
  -3  15   1        735.77        867.58        43.34 o                         
  -1  15   1       9988.17       9522.37       131.37 o                         
   1  15   1        888.30       1003.31        45.60 o                         
   3  15   1      16010.61      16294.79       644.93 o                         
   5  15   1       1829.30       1882.64       134.55 o                         
  -6  16   1       2362.54       2419.19        75.20 o                         
  -4  16   1       8216.01       8173.25       266.62 o                         
  -2  16   1       1318.09       1358.14        55.86 o                         
   0  16   1       5546.29       5480.57       193.72 o                         
   2  16   1         17.70         75.79        31.13 o                         
   4  16   1       2039.82       1936.13        67.72 o                         
  -3  17   1       3248.04       3073.31       162.02 o                         
  -1  17   1          8.62        -13.47        26.02 o                         
   1  17   1       2177.94       2112.24        71.00 o                         
 -14   0   2       2665.42       2478.40        90.85 o                         
 -12   0   2      23365.99      22946.29       807.80 o                         
 -10   0   2       5871.29       5795.07       223.11 o                         
  -8   0   2     109339.98     107355.66       898.97 o                         
  -6   0   2      16974.32      16791.41        98.33 o                         
  -4   0   2      80774.17      75328.13       740.45 o                         
  -2   0   2       4797.74       5249.10        50.12 o                         
   0   0   2      31151.43      33568.98       106.52 o                         
   2   0   2      41999.93      40530.72       292.97 o                         
   4   0   2      14441.17      14434.71       467.57 o                         
   6   0   2      66711.38      66506.34       817.91 o                         
   8   0   2      11892.83      11710.33       115.23 o                         
  10   0   2      29030.57      28916.44       561.60 o                         
  12   0   2       8005.48       7420.01       120.09 o                         
 -15   1   2       1033.07       1040.21        35.38 o                         
 -13   1   2       3026.66       2956.89        49.67 o                         
 -11   1   2        146.38        187.80         7.59 o                         
  -9   1   2        782.53        884.17        26.41 o                         
  -7   1   2       9111.27       9608.64        79.67 o                         
  -5   1   2       2170.95       1822.99        30.46 o                         
  -3   1   2      70528.62      71037.64      1931.84 o                         
  -1   1   2     109209.75     116046.78      3081.35 o                         
   1   1   2      61110.28      64796.02       575.12 o                         
   3   1   2       8904.60       9183.25        49.77 o                         
   5   1   2      18773.70      20143.59       222.26 o                         
   7   1   2       3502.56       3663.26        42.71 o                         
   9   1   2       1492.40       1502.07        36.46 o                         
  11   1   2       1902.67       1929.77        41.54 o                         
  13   1   2        777.04        735.08        28.15 o                         
 -14   2   2       2776.45       2805.32       202.72 o                         
 -12   2   2          5.79         92.72        41.59 o                         
 -10   2   2       3741.94       3604.63        64.34 o                         
  -8   2   2      10424.65      10695.76        93.78 o                         
  -6   2   2      13057.37      13673.55       452.44 o                         
  -4   2   2       9227.50       8799.64       219.75 o                         
  -2   2   2      20206.06      19658.19       481.80 o                         
   0   2   2      17337.31      17649.71      1071.75 o                         
   2   2   2       2520.48       2177.32        69.90 o                         
   4   2   2      11565.24      12568.22        90.74 o                         
   6   2   2       4247.64       4236.20        73.79 o                         
   8   2   2       1154.49       1320.82       165.39 o                         
  10   2   2        265.81        306.03       105.74 o                         
  12   2   2       1377.35       1497.59       117.06 o                         
 -15   3   2       1215.11       1071.98        51.60 o                         
 -13   3   2        889.34        794.43        41.79 o                         
 -11   3   2       8718.55       8687.30       105.44 o                         
  -9   3   2        914.66       1122.43        37.10 o                         
  -7   3   2        776.01        640.41        23.99 o                         
  -5   3   2      60227.99      59285.07      2328.66 o                         
  -3   3   2        149.64         99.76         6.10 o                         
  -1   3   2     108786.47     110519.23      1232.80 o                         
   1   3   2       2908.33       4149.72       216.64 o                         
   3   3   2      82817.63      83047.01      4185.08 o                         
   5   3   2        705.44        953.51        70.97 o                         
   7   3   2      10976.01      11142.02       253.81 o                         
   9   3   2       3998.68       4083.39       127.52 o                         
  11   3   2        534.17        577.26       127.99 o                         
 -14   4   2       5118.43       5026.50        97.90 o                         
 -12   4   2       3795.61       3853.85       113.93 o                         
 -10   4   2      33129.34      33260.75       501.93 o                         
  -8   4   2      20839.95      20459.78       631.64 o                         
  -6   4   2      76696.14      75042.27      2063.32 o                         
  -4   4   2        388.61        659.97        20.98 o                         
  -2   4   2       7288.16       6488.07        58.27 o                         
   0   4   2        328.74        193.59        35.18 o                         
   2   4   2        164.69        268.27        13.66 o                         
   4   4   2      45424.49      44273.20      2577.97 o                         
   6   4   2      16953.82      16619.02       774.10 o                         
   8   4   2      30827.86      30174.54       705.88 o                         
  10   4   2       7469.24       6974.24       242.81 o                         
  12   4   2       7597.46       7414.39       146.48 o                         
 -15   5   2       1238.14       1241.16       118.39 o                         
 -13   5   2          4.12         42.35        20.71 o                         
 -11   5   2        450.87        559.89       103.84 o                         
  -9   5   2       4493.21       4501.82        70.95 o                         
  -7   5   2      23518.96      22974.03       870.44 o                         
  -5   5   2       6311.28       6421.09        95.61 o                         
  -3   5   2      73060.62      68094.89      1075.75 o                         
  -1   5   2      15954.04      16457.66       613.59 o                         
   1   5   2      67877.52      66722.80      2567.74 o                         
   3   5   2       3933.29       4250.69       104.46 o                         
   5   5   2      29778.98      29302.99      1945.23 o                         
   7   5   2       2448.39       2559.97        78.27 o                         
   9   5   2        823.47        868.07        38.24 o                         
  11   5   2         20.90         52.01        23.82 o                         
 -14   6   2       4199.33       4500.72        96.69 o                         
 -12   6   2       4228.93       4244.78        84.99 o                         
 -10   6   2        255.87        279.16        27.11 o                         
  -8   6   2       4916.64       4670.54       183.81 o                         
  -6   6   2        375.35        627.66       175.43 o                         
  -4   6   2         90.69        136.59        10.35 o                         
  -2   6   2       8065.49       8081.74       197.57 o                         
   0   6   2       3318.96       3109.85        91.29 o                         
   2   6   2        295.12        686.17       280.75 o                         
   4   6   2         54.69         80.34         6.71 o                         
   6   6   2       4632.60       4746.73       372.74 o                         
   8   6   2         32.31         61.60        10.77 o                         
  10   6   2       1595.16       1763.29       136.11 o                         
  12   6   2       1860.05       2137.61        69.93 o                         
 -13   7   2        774.81        871.10        44.24 o                         
 -11   7   2         94.24        131.70        10.16 o                         
  -9   7   2       6660.86       6651.00       231.12 o                         
  -7   7   2       5519.19       5431.56        96.36 o                         
  -5   7   2      11563.14      11095.28       186.30 o                         
  -3   7   2      54925.48      51964.88       202.82 o                         
  -1   7   2       6747.31       6591.13       260.97 o                         
   1   7   2      51470.27      49876.50      1955.81 o                         
   3   7   2      11293.02      10965.27       791.86 o                         
   5   7   2      14775.91      14795.83       972.82 o                         
   7   7   2       7230.15       6940.19       382.83 o                         
   9   7   2        533.91        577.43        44.53 o                         
  11   7   2       1006.94       1151.11        49.96 o                         
 -14   8   2       3259.42       3100.94       209.80 o                         
 -12   8   2       5532.54       5570.20       387.39 o                         
 -10   8   2       5361.20       5148.47       107.66 o                         
  -8   8   2       1669.72       1656.90        62.12 o                         
  -6   8   2       6034.02       6032.21       257.32 o                         
  -4   8   2       1658.30       1709.36       119.51 o                         
  -2   8   2       3619.93       3574.86       121.33 o                         
   0   8   2        927.44       1059.77        75.31 o                         
   2   8   2       4419.82       4353.25       391.16 o                         
   4   8   2       8501.19       8313.90       605.47 o                         
   6   8   2       1384.19       1298.09       131.01 o                         
   8   8   2       3998.69       3781.91       175.16 o                         
  10   8   2       3444.09       3517.57        83.15 o                         
 -13   9   2        358.79        355.21        20.99 o                         
 -11   9   2       2507.73       2425.97       165.66 o                         
  -9   9   2      10977.74      10620.37       449.59 o                         
  -7   9   2       2124.52       1980.44        50.59 o                         
  -5   9   2      16352.06      15470.77       263.42 o                         
  -3   9   2       1252.39       1191.75        35.89 o                         
  -1   9   2      49657.66      46947.37      1137.69 o                         
   1   9   2       1029.35        941.44        32.74 o                         
   3   9   2      21123.42      20420.54       791.15 o                         
   5   9   2        403.68        413.92        22.01 o                         
   7   9   2       7688.62       7828.36       108.19 o                         
   9   9   2       1602.03       1567.17        56.14 o                         
  11   9   2        777.96        726.30        37.01 o                         
 -12  10   2       6437.59       6725.92       432.19 o                         
 -10  10   2       1611.38       1800.20        57.70 o                         
  -8  10   2       2976.32       3071.94       117.93 o                         
  -6  10   2         31.46         58.73        10.81 o                         
  -4  10   2       3208.97       3034.45       160.15 o                         
  -2  10   2         90.34        166.74        53.48 o                         
   0  10   2        123.59        147.39        10.21 o                         
   2  10   2       1539.62       1530.10       140.12 o                         
   4  10   2        163.44        232.83        29.08 o                         
   6  10   2       1960.37       1895.74       127.86 o                         
   8  10   2       1381.13       1612.36       110.81 o                         
  10  10   2       4347.39       4553.94       100.75 o                         
 -11  11   2        477.51        522.42        28.48 o                         
  -9  11   2        192.67        168.96        11.51 o                         
  -7  11   2       3764.81       3780.85       175.41 o                         
  -5  11   2       1985.62       1985.69        51.82 o                         
  -3  11   2      11105.00      10390.95       114.40 o                         
  -1  11   2       1117.42       1116.62        87.94 o                         
   1  11   2      17400.16      16579.00       814.80 o                         
   3  11   2       2097.39       1907.77       199.05 o                         
   5  11   2       5414.53       5179.56       259.93 o                         
   7  11   2         12.07         54.78        17.86 o                         
   9  11   2       1577.78       1409.44        81.67 o                         
 -10  12   2        170.18        166.67        35.75 o                         
  -8  12   2       1666.23       1691.22        70.41 o                         
  -6  12   2       4816.86       4901.84        87.62 o                         
  -4  12   2       1444.79       1645.05        65.62 o                         
  -2  12   2       5428.12       5540.25        88.04 o                         
   0  12   2       4207.97       4216.18        89.83 o                         
   2  12   2       2853.54       2856.52        64.87 o                         
   4  12   2       2532.10       2661.97        66.11 o                         
   6  12   2        894.69       1025.08       118.44 o                         
   8  12   2        201.05        201.03        58.73 o                         
  -9  13   2       1303.95       1183.18        93.10 o                         
  -7  13   2       5215.10       5205.76       190.58 o                         
  -5  13   2       3700.04       3590.86       186.45 o                         
  -3  13   2       3913.31       3906.04        79.14 o                         
  -1  13   2        540.36        473.92        24.82 o                         
   1  13   2       3458.66       3389.56       231.17 o                         
   3  13   2       3505.68       3270.07        90.18 o                         
   5  13   2       4953.86       4935.55       353.13 o                         
   7  13   2       1206.96       1088.50        50.37 o                         
  -8  14   2       1458.08       1798.13        63.02 o                         
  -6  14   2       8457.23       8582.98       126.78 o                         
  -4  14   2         11.42        141.95        80.19 o                         
  -2  14   2       2873.38       2857.44       130.47 o                         
   0  14   2       2012.82       2152.83       145.54 o                         
   2  14   2        302.34        281.05        35.75 o                         
   4  14   2       3851.84       4068.84       240.36 o                         
   6  14   2       1465.37       1902.90        66.00 o                         
  -7  15   2        861.80        865.34        48.85 o                         
  -5  15   2       5113.38       4961.17       201.44 o                         
  -3  15   2       4904.32       5062.67       155.23 o                         
  -1  15   2       5184.33       4893.94       124.48 o                         
   1  15   2       6274.08       6705.21       266.45 o                         
   3  15   2       5763.26       5551.17       329.31 o                         
   5  15   2       2071.04       2280.94        72.32 o                         
  -6  16   2         59.00        138.58        27.80 o                         
  -4  16   2       4387.43       4776.92       100.42 o                         
  -2  16   2       1510.42       1630.96        97.13 o                         
   0  16   2       1768.61       1839.90        65.24 o                         
   2  16   2       2438.79       2665.62       117.88 o                         
  -3  17   2       3715.75       3631.67        98.28 o                         
  -1  17   2          4.60         -1.89        22.52 o                         
 -15   1   3       2817.10       2755.08       105.09 o                         
 -13   1   3       5165.96       5247.72        75.07 o                         
 -11   1   3      14881.33      14840.75       321.90 o                         
  -9   1   3       7078.68       6952.14        79.96 o                         
  -7   1   3       9462.74       9075.61        58.41 o                         
  -5   1   3       1186.49       1301.09        27.93 o                         
  -3   1   3          4.25        278.57        77.28 o                         
  -1   1   3       5355.02       5756.28        87.55 o                         
   1   1   3      16914.66      17353.48       176.67 o                         
   3   1   3        200.70        249.03        42.93 o                         
   5   1   3       7645.91       7878.23        71.57 o                         
   7   1   3        106.65        117.39         6.79 o                         
   9   1   3        340.76        411.30        21.63 o                         
  11   1   3        731.96        736.06        25.28 o                         
 -14   2   3       6708.79       6921.53       138.99 o                         
 -12   2   3       1475.28       1493.17        47.87 o                         
 -10   2   3        106.06        165.72         9.57 o                         
  -8   2   3       9359.27       9928.89        94.08 o                         
  -6   2   3       3625.36       3731.65        51.09 o                         
  -4   2   3      17695.38      18196.90       102.89 o                         
  -2   2   3        982.23        932.64        43.24 o                         
   0   2   3      13998.97      14223.97       623.87 o                         
   2   2   3        143.72        128.89        12.12 o                         
   4   2   3      11624.01      11890.39       380.12 o                         
   6   2   3      15178.16      14763.66       501.72 o                         
   8   2   3      11051.24      11673.28       126.64 o                         
  10   2   3       7087.56       7188.82       112.86 o                         
 -15   3   3       1606.00       1850.23        62.56 o                         
 -13   3   3       2097.72       2102.41        60.50 o                         
 -11   3   3       6208.90       6191.41        90.12 o                         
  -9   3   3      20964.15      21215.20       252.15 o                         
  -7   3   3      20614.24      20328.75       701.83 o                         
  -5   3   3      28298.34      27482.05       605.51 o                         
  -3   3   3      13731.21      13516.45       327.85 o                         
  -1   3   3      32426.89      32328.40      1770.80 o                         
   1   3   3       5883.55       6478.48       336.42 o                         
   3   3   3       4494.35       4697.05       293.84 o                         
   5   3   3       2088.82       2102.42        45.61 o                         
   7   3   3         57.85        125.59        27.97 o                         
   9   3   3       2836.95       2867.32       147.76 o                         
  11   3   3       4729.94       4631.93        96.68 o                         
 -14   4   3       1595.28       1759.01        59.69 o                         
 -12   4   3       3827.83       3564.00       197.92 o                         
 -10   4   3       2256.32       2191.80       149.75 o                         
  -8   4   3      28151.94      27657.12       629.79 o                         
  -6   4   3        398.14        385.24        20.86 o                         
  -4   4   3       7523.08       7372.19        71.29 o                         
  -2   4   3      52536.22      53860.05      2727.28 o                         
   0   4   3       2770.99       2947.09       146.35 o                         
   2   4   3      42858.18      44473.10      2562.01 o                         
   4   4   3       7492.95       7563.87       456.44 o                         
   6   4   3      14764.46      14492.69       258.04 o                         
   8   4   3       1092.76       1127.35        41.63 o                         
  10   4   3        245.21        240.46        44.82 o                         
 -15   5   3       1783.78       1869.02        67.97 o                         
 -13   5   3       3860.74       3654.08        79.91 o                         
 -11   5   3       3550.81       3442.03        69.64 o                         
  -9   5   3       1702.45       1486.42        86.73 o                         
  -7   5   3        330.38        367.90        17.48 o                         
  -5   5   3        300.82        373.85        39.77 o                         
  -3   5   3      11585.88      11746.92       264.34 o                         
  -1   5   3       4109.06       4690.57       232.24 o                         
   1   5   3        408.17        422.32        20.54 o                         
   3   5   3       5928.73       5535.81       389.11 o                         
   5   5   3        263.35        306.98        26.29 o                         
   7   5   3       1779.88       1713.50        82.91 o                         
   9   5   3         95.90        149.86        18.70 o                         
  11   5   3        122.14        138.74        13.16 o                         
 -14   6   3       4607.57       4443.11       100.81 o                         
 -12   6   3       2594.81       2668.27        67.34 o                         
 -10   6   3        311.41        344.64        19.32 o                         
  -8   6   3       3337.17       3429.00       143.12 o                         
  -6   6   3       8535.29       8700.79       294.10 o                         
  -4   6   3       3115.28       3124.17        75.23 o                         
  -2   6   3      28279.10      28849.38       977.39 o                         
   0   6   3       2286.34       2515.06       182.16 o                         
   2   6   3      28347.00      28214.31      1300.19 o                         
   4   6   3       4419.63       4487.00       205.33 o                         
   6   6   3      14421.33      14278.11       760.26 o                         
   8   6   3       6285.05       5909.39       235.02 o                         
  10   6   3       3214.28       3134.08        78.33 o                         
 -13   7   3        701.34        661.16        33.68 o                         
 -11   7   3       1480.98       1519.26        57.35 o                         
  -9   7   3      15973.72      16242.40       500.67 o                         
  -7   7   3      23913.37      23915.98      1311.73 o                         
  -5   7   3      65648.65      63256.34       338.65 o                         
  -3   7   3      45754.28      44247.82       199.99 o                         
  -1   7   3      48512.62      48740.73      1549.03 o                         
   1   7   3       8201.15       8188.37       303.61 o                         
   3   7   3       1185.50       1362.36        69.33 o                         
   5   7   3       3101.63       3024.32       168.15 o                         
   7   7   3       1775.70       2054.41       102.33 o                         
   9   7   3       6946.35       6806.26       132.23 o                         
 -14   8   3       2438.66       2449.64        76.61 o                         
 -12   8   3       3234.79       3456.44       200.94 o                         
 -10   8   3      11701.01      11758.19       334.63 o                         
  -8   8   3       2647.35       2601.09       237.54 o                         
  -6   8   3      20614.53      20165.69       778.40 o                         
  -4   8   3      14813.45      14378.55       342.55 o                         
  -2   8   3        891.12        943.66        33.53 o                         
   0   8   3      53676.22      53151.10      2418.65 o                         
   2   8   3       8698.08       8545.08       714.68 o                         
   4   8   3      40256.62      39972.86      2165.31 o                         
   6   8   3       8581.77       8399.55       711.22 o                         
   8   8   3       5752.85       5406.68       263.09 o                         
  10   8   3        889.68        760.06        57.25 o                         
 -13   9   3        107.73        102.97        24.20 o                         
 -11   9   3        225.33        251.27        15.45 o                         
  -9   9   3        146.77        188.45        36.92 o                         
  -7   9   3       2373.43       2392.79        69.46 o                         
  -5   9   3        381.68        378.86        21.09 o                         
  -3   9   3       3686.25       3605.74        64.62 o                         
  -1   9   3        565.41        616.36        29.25 o                         
   1   9   3       1782.42       1912.44        47.96 o                         
   3   9   3       2012.14       1918.13        70.99 o                         
   5   9   3        264.41        344.89       159.43 o                         
   7   9   3        450.13        430.51        24.36 o                         
   9   9   3          3.94         31.70        12.63 o                         
 -12  10   3       2002.47       2089.60       142.42 o                         
 -10  10   3       5643.66       5770.46       162.45 o                         
  -8  10   3        852.69        899.43        38.09 o                         
  -6  10   3       3143.01       2957.08       128.67 o                         
  -4  10   3       1802.52       1811.72        72.56 o                         
  -2  10   3         25.05         76.74        30.16 o                         
   0  10   3      25502.77      25451.49      1120.03 o                         
   2  10   3       7107.49       7938.16       983.79 o                         
   4  10   3       9802.29       9993.61       724.51 o                         
   6  10   3       2962.04       2779.07        69.92 o                         
   8  10   3       2246.69       2214.20        67.10 o                         
 -11  11   3       4195.60       4267.98       269.41 o                         
  -9  11   3       2252.47       2213.29       212.31 o                         
  -7  11   3      25594.46      25450.71       492.59 o                         
  -5  11   3      15769.02      15510.70       364.60 o                         
  -3  11   3      50043.07      49456.18       257.82 o                         
  -1  11   3       5222.26       5210.47       195.29 o                         
   1  11   3      16115.07      15942.25       527.22 o                         
   3  11   3       1076.85       1150.88        94.16 o                         
   5  11   3        178.27        152.64        12.56 o                         
   7  11   3       6908.63       7217.73       419.56 o                         
 -10  12   3       1596.27       1773.81       262.30 o                         
  -8  12   3       1789.65       1938.08       120.15 o                         
  -6  12   3        242.39        237.82        14.33 o                         
  -4  12   3        352.94        357.50        20.31 o                         
  -2  12   3       8079.79       8025.67       109.90 o                         
   0  12   3       4237.61       4642.40       392.87 o                         
   2  12   3      14550.02      14659.78       459.38 o                         
   4  12   3       9799.06       9642.19       680.24 o                         
   6  12   3       9094.35       9219.99       674.18 o                         
  -9  13   3       5637.18       5708.62       108.52 o                         
  -7  13   3          1.08          7.60        21.85 o                         
  -5  13   3       1619.92       1594.23       101.81 o                         
  -3  13   3       1160.46       1465.91       258.00 o                         
  -1  13   3       5172.76       5225.79        98.69 o                         
   1  13   3       1119.79       1158.72        69.86 o                         
   3  13   3       3165.71       3020.59        74.53 o                         
   5  13   3        318.38        393.81        25.52 o                         
  -8  14   3        666.05        701.22        67.06 o                         
  -6  14   3        782.91        836.71        71.68 o                         
  -4  14   3          9.11         51.93        13.11 o                         
  -2  14   3         63.76         46.52        19.19 o                         
   0  14   3       4796.06       4940.74        96.81 o                         
   2  14   3       1947.96       1885.22       102.15 o                         
   4  14   3       1882.67       1962.71        85.70 o                         
  -7  15   3        814.35        941.93        73.05 o                         
  -5  15   3      12032.29      12404.47       496.71 o                         
  -3  15   3       1028.44        893.67        65.64 o                         
  -1  15   3       8036.91       8223.04       129.96 o                         
   1  15   3         81.08        130.48        27.37 o                         
   3  15   3       2843.23       2677.61        79.52 o                         
  -4  16   3         42.40         47.53        39.08 o                         
  -2  16   3       3495.90       4027.45       233.86 o                         
   0  16   3        128.97        162.24        14.32 o                         
 -14   0   4       1303.36       1308.18        52.16 o                         
 -12   0   4       4803.45       4714.05       235.61 o                         
 -10   0   4       8347.67       8743.03       469.97 o                         
  -8   0   4       2665.49       2441.11       107.42 o                         
  -6   0   4      49342.32      49777.26       201.48 o                         
  -4   0   4       9620.50       9833.65        86.43 o                         
  -2   0   4     321446.94     330534.34      3752.90 o                         
   0   0   4      11796.67      12583.62        95.17 o                         
   2   0   4     134022.38     136642.75      1421.39 o                         
   4   0   4        172.02        183.80        12.14 o                         
   6   0   4      17659.23      18116.01       151.60 o                         
   8   0   4       3945.98       4120.25       127.42 o                         
  10   0   4        200.64        448.12        38.63 o                         
 -15   1   4       3423.85       3214.09       128.99 o                         
 -13   1   4       6441.98       6266.15        91.71 o                         
 -11   1   4       6775.81       7027.45       165.69 o                         
  -9   1   4      19215.94      19237.77       139.43 o                         
  -7   1   4      14861.48      14666.64       148.45 o                         
  -5   1   4      19138.04      18822.82       135.56 o                         
  -3   1   4       4065.54       4313.26        67.40 o                         
  -1   1   4       2366.17       2660.78        39.40 o                         
   1   1   4      12180.57      12468.22       129.73 o                         
   3   1   4      16178.24      16421.75       170.61 o                         
   5   1   4      16450.69      16204.22       164.16 o                         
   7   1   4       7154.19       7059.10        71.35 o                         
   9   1   4       6043.29       5982.93        95.23 o                         
 -14   2   4         40.15         66.93        21.02 o                         
 -12   2   4       1103.13       1176.06        64.61 o                         
 -10   2   4        686.64        669.61        47.76 o                         
  -8   2   4       2194.39       2225.11        97.30 o                         
  -6   2   4       3341.07       3324.00       109.62 o                         
  -4   2   4       3564.21       3453.00       115.26 o                         
  -2   2   4       3735.94       3506.37       153.24 o                         
   0   2   4       6477.95       6651.43       278.24 o                         
   2   2   4       8422.98       8489.63       180.51 o                         
   4   2   4       3358.98       3344.19       184.32 o                         
   6   2   4        101.69        147.26        15.14 o                         
   8   2   4       2477.37       2450.49        65.22 o                         
  10   2   4        449.53        438.35        24.11 o                         
 -15   3   4         40.19         12.60        26.83 o                         
 -13   3   4       3412.71       3152.01       149.80 o                         
 -11   3   4       1834.95       2071.54       224.22 o                         
  -9   3   4      31667.85      31498.59       309.00 o                         
  -7   3   4       5515.52       5266.21        72.96 o                         
  -5   3   4      28319.70      27282.40       530.93 o                         
  -3   3   4         89.49        106.20        20.53 o                         
  -1   3   4       6671.67       7240.83       508.79 o                         
   1   3   4      16224.80      16679.65       878.85 o                         
   3   3   4      10360.42      10326.38       467.38 o                         
   5   3   4      23840.19      23688.18      1008.71 o                         
   7   3   4       5838.04       5459.63       198.32 o                         
   9   3   4       3505.71       3225.87       132.51 o                         
 -14   4   4       3062.07       2977.71        77.15 o                         
 -12   4   4          3.10        284.10       165.12 o                         
 -10   4   4       1189.92       1349.45       166.51 o                         
  -8   4   4      16470.10      16735.47       140.06 o                         
  -6   4   4        708.69        790.14        28.49 o                         
  -4   4   4      99231.80      97574.05      2487.58 o                         
  -2   4   4       9307.82       9298.49       349.78 o                         
   0   4   4      95184.23      96031.86      5416.17 o                         
   2   4   4       3901.48       4119.84        78.11 o                         
   4   4   4      46533.14      45909.39      2656.73 o                         
   6   4   4        122.35        169.47        22.81 o                         
   8   4   4       1369.97       1675.92       455.20 o                         
  10   4   4       2040.79       2038.41       112.02 o                         
 -15   5   4       5424.68       5550.12       220.78 o                         
 -13   5   4       2608.99       2845.13       142.24 o                         
 -11   5   4      17222.30      16719.92       183.69 o                         
  -9   5   4       2410.73       2405.21       147.56 o                         
  -7   5   4      33227.96      32854.26       236.83 o                         
  -5   5   4       7383.78       7137.95        82.79 o                         
  -3   5   4       8262.40       8450.26        95.78 o                         
  -1   5   4       3401.06       3572.12       231.76 o                         
   1   5   4       6548.95       6515.28       258.82 o                         
   3   5   4       9958.53      10288.10       774.33 o                         
   5   5   4        918.08       1032.10        62.16 o                         
   7   5   4      12082.67      11571.23       197.31 o                         
   9   5   4       4346.73       4264.21       114.12 o                         
 -14   6   4         87.27        140.02        27.40 o                         
 -12   6   4       1033.49       1059.02        45.50 o                         
 -10   6   4       3679.16       3718.98       140.83 o                         
  -8   6   4       5786.37       5915.91       142.26 o                         
  -6   6   4       2956.15       2840.80        56.10 o                         
  -4   6   4        263.94        314.55        24.86 o                         
  -2   6   4          2.15         11.92        11.83 o                         
   0   6   4        397.46        374.30        18.48 o                         
   2   6   4        127.83        147.86        13.51 o                         
   4   6   4       3286.02       3250.48        64.77 o                         
   6   6   4       6144.26       5831.32       175.90 o                         
   8   6   4       3512.78       3519.80        83.36 o                         
 -13   7   4         90.79        125.63        29.48 o                         
 -11   7   4       4348.54       4486.80        96.84 o                         
  -9   7   4       1681.71       1679.75        49.76 o                         
  -7   7   4      13435.81      13242.03       302.56 o                         
  -5   7   4        577.83        562.61        28.12 o                         
  -3   7   4      24315.08      23663.95       838.92 o                         
  -1   7   4       4919.76       4886.97       198.48 o                         
   1   7   4         33.65         27.47        43.59 o                         
   3   7   4      10323.79       9985.09       653.51 o                         
   5   7   4         54.76         94.00        19.96 o                         
   7   7   4       2676.99       2693.81       217.92 o                         
   9   7   4         48.10         61.40        23.42 o                         
 -14   8   4         78.25         71.46        26.47 o                         
 -12   8   4         53.59         83.57        30.22 o                         
 -10   8   4       1975.87       1917.57        81.82 o                         
  -8   8   4        758.21        774.33        73.91 o                         
  -6   8   4       4089.92       4151.44       216.08 o                         
  -4   8   4       4879.19       5016.93        77.17 o                         
  -2   8   4       8707.79       9057.08       368.74 o                         
   0   8   4       2313.27       2498.02        55.91 o                         
   2   8   4       5788.29       5696.37       309.40 o                         
   4   8   4       2866.22       2801.80       151.24 o                         
   6   8   4       3001.13       2906.77       196.88 o                         
   8   8   4        800.43        839.85        53.29 o                         
 -13   9   4      10372.96      11135.36       166.20 o                         
 -11   9   4        659.85        741.77        37.93 o                         
  -9   9   4      11214.90      11039.88       164.37 o                         
  -7   9   4       2182.18       2216.99       109.24 o                         
  -5   9   4       8335.22       8327.38       180.62 o                         
  -3   9   4       7056.99       7218.73       134.34 o                         
  -1   9   4       5887.26       5884.62       154.25 o                         
   1   9   4       6087.13       6264.71       292.94 o                         
   3   9   4       2442.64       2441.00       221.80 o                         
   5   9   4       3025.03       3139.36       112.68 o                         
   7   9   4        323.56        407.93        46.87 o                         
 -12  10   4        511.93        457.23        27.30 o                         
 -10  10   4       5976.61       5958.03       162.58 o                         
  -8  10   4       1106.16       1145.59        45.59 o                         
  -6  10   4       8631.20       8111.38       195.35 o                         
  -4  10   4         36.47         30.35        17.30 o                         
  -2  10   4      16651.29      16456.84       424.69 o                         
   0  10   4         16.74        177.09        71.67 o                         
   2  10   4       9164.32       8679.59       291.88 o                         
   4  10   4         27.12         53.39        19.25 o                         
   6  10   4       7540.23       7250.72       285.63 o                         
 -11  11   4       1795.57       1848.58        65.42 o                         
  -9  11   4         39.77        242.69        48.44 o                         
  -7  11   4       4870.02       4977.47       168.14 o                         
  -5  11   4          1.85         16.14        15.09 o                         
  -3  11   4       2903.63       2751.94        64.78 o                         
  -1  11   4       1520.66       1480.00        49.76 o                         
   1  11   4        170.91        191.09        12.94 o                         
   3  11   4       3331.29       3115.08       246.50 o                         
   5  11   4        415.67        439.78        25.12 o                         
 -10  12   4       1366.54       1429.14        59.67 o                         
  -8  12   4        244.60        200.91        45.96 o                         
  -6  12   4       4126.81       4464.81       124.89 o                         
  -4  12   4        793.89        821.03        39.96 o                         
  -2  12   4        240.96        335.23        28.57 o                         
   0  12   4       5976.71       5977.10       419.56 o                         
   2  12   4       2424.50       2559.62        69.40 o                         
   4  12   4         11.69         49.09        17.77 o                         
   6  12   4       1823.83       1950.18        67.60 o                         
  -9  13   4        386.40        491.95        85.64 o                         
  -7  13   4       1894.78       2185.02       114.70 o                         
  -5  13   4        630.64        613.07        32.08 o                         
  -3  13   4        349.94        388.85        23.08 o                         
  -1  13   4       1091.27       1140.92        63.13 o                         
   1  13   4        330.87        304.38        16.33 o                         
   3  13   4        641.06        830.34        40.98 o                         
  -8  14   4       6440.68       6340.51       119.77 o                         
  -6  14   4        582.03        628.71        47.01 o                         
  -4  14   4      16513.26      16519.64       332.80 o                         
  -2  14   4        262.83        304.68        16.38 o                         
   0  14   4      22017.68      21923.39       749.41 o                         
   2  14   4        551.83        580.17        47.10 o                         
  -5  15   4       1938.47       2039.52        69.20 o                         
  -3  15   4       1644.11       1846.31        66.42 o                         
  -1  15   4        109.34        241.88        56.70 o                         
   1  15   4         79.80        125.14        18.92 o                         
 -15   1   5        985.81       1138.76        50.50 o                         
 -13   1   5        310.55        340.64        12.88 o                         
 -11   1   5         44.92        108.37        25.47 o                         
  -9   1   5       3480.87       3498.41        46.45 o                         
  -7   1   5       1454.37       1465.22        28.49 o                         
  -5   1   5      13205.77      13383.35        81.90 o                         
  -3   1   5        841.14        835.57        20.23 o                         
  -1   1   5      20745.57      21973.30       158.58 o                         
   1   1   5       2245.26       2193.87        33.86 o                         
   3   1   5       6152.92       6380.20        62.43 o                         
   5   1   5        517.63        563.15        20.41 o                         
   7   1   5       3256.58       3363.30        66.53 o                         
   9   1   5       2937.12       2954.88        56.90 o                         
 -14   2   5       3865.22       3776.85       129.15 o                         
 -12   2   5      10181.23       9890.36       173.02 o                         
 -10   2   5       8927.49       8624.50       107.37 o                         
  -8   2   5      16571.56      16726.96       283.78 o                         
  -6   2   5       5270.98       5164.38       132.22 o                         
  -4   2   5       6875.35       7128.63       293.25 o                         
  -2   2   5       3083.75       3455.36       140.61 o                         
   0   2   5       8215.70       8663.77       277.81 o                         
   2   2   5          0.24         30.18        12.10 o                         
   4   2   5        801.53        885.65        36.97 o                         
   6   2   5        123.40        171.90        37.12 o                         
   8   2   5          5.14         92.97        51.14 o                         
 -15   3   5       5740.22       5831.13       254.70 o                         
 -13   3   5       1955.24       1935.25        60.95 o                         
 -11   3   5        656.41        614.96        32.54 o                         
  -9   3   5       1789.31       1830.52        50.15 o                         
  -7   3   5       1180.37       1227.99        64.08 o                         
  -5   3   5        410.99        411.48        44.45 o                         
  -3   3   5      21664.18      22246.62      1205.13 o                         
  -1   3   5       1080.84       1149.13        34.67 o                         
   1   3   5      15307.62      15812.07       902.94 o                         
   3   3   5       5531.36       5617.37       184.54 o                         
   5   3   5      15569.31      15110.62       594.08 o                         
   7   3   5       5792.91       5687.90       163.05 o                         
 -14   4   5          1.88         45.21        20.87 o                         
 -12   4   5        152.91        178.86        13.97 o                         
 -10   4   5       6640.19       6460.95        95.73 o                         
  -8   4   5        917.83       1062.82        37.57 o                         
  -6   4   5      13378.77      13065.95       137.53 o                         
  -4   4   5       1492.61       1518.36        75.32 o                         
  -2   4   5      20574.29      20943.78      1140.92 o                         
   0   4   5        327.68        370.95        19.64 o                         
   2   4   5       3875.24       4257.68       202.45 o                         
   4   4   5       2390.10       2321.77        67.91 o                         
   6   4   5          5.51         52.56        18.63 o                         
   8   4   5       3482.09       3499.09       237.57 o                         
 -13   5   5         97.80        116.19        27.77 o                         
 -11   5   5        870.72        890.87        40.76 o                         
  -9   5   5        921.63        989.91        38.32 o                         
  -7   5   5       4161.74       3975.73        75.77 o                         
  -5   5   5        343.99        301.30        33.96 o                         
  -3   5   5       2288.53       2391.25        52.12 o                         
  -1   5   5        544.25        534.49        52.21 o                         
   1   5   5         94.15        349.74       354.53 o                         
   3   5   5       1868.15       1764.88       166.96 o                         
   5   5   5         29.33         59.85        22.89 o                         
   7   5   5        127.48        219.79        15.00 o                         
 -14   6   5       2419.72       2510.52        74.72 o                         
 -12   6   5       1939.27       1759.33        71.30 o                         
 -10   6   5      10137.52      10207.95       224.79 o                         
  -8   6   5       2807.04       2782.50        63.96 o                         
  -6   6   5      16357.53      16159.95       163.73 o                         
  -4   6   5        651.38        609.76        29.56 o                         
  -2   6   5      10697.80      11188.02       621.92 o                         
   0   6   5        539.89        543.12        88.10 o                         
   2   6   5       4947.72       4984.10       277.38 o                         
   4   6   5        638.68        692.06        36.95 o                         
   6   6   5        351.42        308.95        18.54 o                         
   8   6   5       1423.85       1456.21       145.63 o                         
 -13   7   5       5796.77       5785.17       350.97 o                         
 -11   7   5       3210.90       3367.56        77.14 o                         
  -9   7   5       4559.34       4566.64        84.32 o                         
  -7   7   5         51.22         77.20        24.29 o                         
  -5   7   5         30.49         22.62        16.42 o                         
  -3   7   5       8546.34       8539.50       282.97 o                         
  -1   7   5       8088.25       8246.71       453.62 o                         
   1   7   5      19078.98      19682.66      1269.91 o                         
   3   7   5      16120.57      16217.07      1144.69 o                         
   5   7   5      19364.66      18912.11      1118.89 o                         
   7   7   5       5756.86       5354.39       166.81 o                         
 -12   8   5       2025.18       1959.07        65.17 o                         
 -10   8   5       1271.36       1272.32        81.84 o                         
  -8   8   5      18394.76      18178.56       167.35 o                         
  -6   8   5       4583.19       4639.13        82.07 o                         
  -4   8   5      30833.33      30623.76       821.47 o                         
  -2   8   5       5363.40       5425.62       211.77 o                         
   0   8   5      15626.86      16056.54       610.67 o                         
   2   8   5        451.62        511.99        57.22 o                         
   4   8   5        531.49        478.39        25.71 o                         
   6   8   5       4312.39       4505.15       194.72 o                         
 -13   9   5         76.69         73.32        16.32 o                         
 -11   9   5        754.11        821.99        40.14 o                         
  -9   9   5        167.07        253.73        90.72 o                         
  -7   9   5       2905.11       2888.67        68.47 o                         
  -5   9   5       1809.76       1794.21        86.81 o                         
  -3   9   5        248.38        296.91        16.14 o                         
  -1   9   5       2485.72       2477.15       127.81 o                         
   1   9   5          4.10        128.57        53.28 o                         
   3   9   5       3287.48       3249.87       292.29 o                         
   5   9   5        101.57         88.28        26.34 o                         
 -12  10   5       1094.90       1109.54       154.74 o                         
 -10  10   5        394.30        447.57        24.77 o                         
  -8  10   5       5472.67       5504.00       106.03 o                         
  -6  10   5       3007.33       3101.71        74.94 o                         
  -4  10   5       7259.44       7258.33       185.51 o                         
  -2  10   5        633.14        752.55        68.91 o                         
   0  10   5       5429.03       5506.16       275.99 o                         
   2  10   5         15.24         50.36        17.86 o                         
   4  10   5        178.71        177.29        13.66 o                         
 -11  11   5       7822.92       8038.41       134.78 o                         
  -9  11   5        354.05        499.83        28.16 o                         
  -7  11   5       4099.01       4513.48       147.85 o                         
  -5  11   5       4538.53       4489.95        90.31 o                         
  -3  11   5         63.46        119.60        25.37 o                         
  -1  11   5      23185.14      23917.67       878.12 o                         
   1  11   5       4439.55       4493.92       258.48 o                         
   3  11   5      23656.45      23684.47      1068.65 o                         
 -10  12   5       4564.76       4492.29       100.27 o                         
  -8  12   5       4912.48       4984.75       103.93 o                         
  -6  12   5      11204.96      11301.85       167.74 o                         
  -4  12   5       8600.73       8893.16       506.37 o                         
  -2  12   5       9634.12       9945.30       324.78 o                         
   0  12   5       1443.71       1365.35        54.14 o                         
   2  12   5       1050.31       1000.00        49.62 o                         
  -9  13   5       1122.72       1121.52        56.48 o                         
  -7  13   5       2006.22       1972.58       148.41 o                         
  -5  13   5        882.90        964.31        48.50 o                         
  -3  13   5       5639.16       5537.34       220.01 o                         
  -1  13   5       1357.63       1398.25        72.26 o                         
   1  13   5       4896.57       4725.34       179.96 o                         
  -6  14   5       1214.53       1390.83       122.07 o                         
  -4  14   5       2272.06       2346.57        73.79 o                         
  -2  14   5        310.54        354.71        19.71 o                         
   0  14   5       1070.13       1117.57        54.94 o                         
 -14   0   6       6002.92       5983.59       109.34 o                         
 -12   0   6       1223.95       1197.81        48.74 o                         
 -10   0   6      42428.50      42259.96       853.66 o                         
  -8   0   6       4660.71       4514.80       145.64 o                         
  -6   0   6      61329.93      64161.13       286.88 o                         
  -4   0   6         81.55        177.99         9.61 o                         
  -2   0   6      17281.85      18019.11       167.43 o                         
   0   0   6      17565.95      18173.72       235.71 o                         
   2   0   6       1936.26       2150.23        60.92 o                         
   4   0   6      21902.38      21705.94       257.55 o                         
   6   0   6       6676.95       6166.28       132.44 o                         
 -15   1   6       1465.42       1428.32        42.08 o                         
 -13   1   6        222.95        252.07        10.05 o                         
 -11   1   6         20.12         27.77        13.77 o                         
  -9   1   6        522.98        573.85        37.79 o                         
  -7   1   6        973.97       1118.51        36.80 o                         
  -5   1   6      15539.28      16682.74       172.28 o                         
  -3   1   6      20215.26      21001.33       176.73 o                         
  -1   1   6      20818.51      22054.49       113.62 o                         
   1   1   6       9244.60       9173.43        77.34 o                         
   3   1   6       7234.91       7275.22        73.89 o                         
   5   1   6       1914.93       1773.34        40.54 o                         
   7   1   6        963.39        858.97        33.48 o                         
 -14   2   6        109.74        133.31        17.13 o                         
 -12   2   6       2589.74       2591.52       121.56 o                         
 -10   2   6       4108.45       4037.83        80.81 o                         
  -8   2   6       3955.84       4183.89        76.09 o                         
  -6   2   6      11856.39      11892.65       339.09 o                         
  -4   2   6       6588.82       6853.29       211.42 o                         
  -2   2   6       7632.23       7783.64       376.84 o                         
   0   2   6       4486.92       4563.53        76.16 o                         
   2   2   6       3227.54       3045.84        66.57 o                         
   4   2   6       1535.56       1601.55        53.50 o                         
   6   2   6        258.06        296.15        27.74 o                         
 -13   3   6       5539.76       5267.95        99.83 o                         
 -11   3   6        329.42        338.83        31.13 o                         
  -9   3   6       3921.08       3954.13        75.95 o                         
  -7   3   6      10646.19      10935.64       128.21 o                         
  -5   3   6       1121.63       1091.84        40.03 o                         
  -3   3   6      33932.79      35400.46      1727.67 o                         
  -1   3   6        562.01        685.64        42.17 o                         
   1   3   6      32175.93      32067.59      1327.20 o                         
   3   3   6        252.69        225.13        21.81 o                         
   5   3   6       5834.21       5264.72       218.56 o                         
 -14   4   6        942.73        959.38        48.37 o                         
 -12   4   6      11067.25      10901.60       139.35 o                         
 -10   4   6       5455.99       5242.71        95.81 o                         
  -8   4   6      30858.22      30566.87       746.50 o                         
  -6   4   6        519.82        587.85        28.31 o                         
  -4   4   6      14969.01      15318.17       625.44 o                         
  -2   4   6        947.89       1033.26       126.35 o                         
   0   4   6        140.38        344.38       194.74 o                         
   2   4   6      10292.05      10687.85       348.19 o                         
   4   4   6       4232.55       4159.81        83.88 o                         
   6   4   6      11349.27      10548.28       146.54 o                         
 -13   5   6        459.21        430.78        23.44 o                         
 -11   5   6        950.48        977.62        45.27 o                         
  -9   5   6       8309.99       8113.04       215.56 o                         
  -7   5   6       2139.28       2523.92       334.53 o                         
  -5   5   6      18233.54      17934.02       245.30 o                         
  -3   5   6       1708.68       1921.06       135.89 o                         
  -1   5   6      16015.23      16083.59       944.74 o                         
   1   5   6       1090.37       1154.65        44.48 o                         
   3   5   6      12960.56      12798.77       501.14 o                         
   5   5   6        883.46        821.42        57.71 o                         
 -12   6   6        574.17        628.04        94.54 o                         
 -10   6   6       2064.96       2018.44        62.01 o                         
  -8   6   6        676.58        868.71       169.85 o                         
  -6   6   6        186.53        190.39        13.06 o                         
  -4   6   6       5548.10       5536.60       298.46 o                         
  -2   6   6        706.18        788.81        36.05 o                         
   0   6   6         17.33         72.67         9.16 o                         
   2   6   6        447.82        425.98        23.28 o                         
   4   6   6        810.56        878.80        43.10 o                         
 -13   7   6         36.79         51.85        26.54 o                         
 -11   7   6       3991.77       4041.56        88.25 o                         
  -9   7   6        807.85        866.82        42.00 o                         
  -7   7   6       3627.57       3569.79       153.89 o                         
  -5   7   6      13534.67      13365.53       438.16 o                         
  -3   7   6       2424.81       2342.90        62.29 o                         
  -1   7   6      17538.01      17816.21       917.48 o                         
   1   7   6       1716.13       1758.18       160.87 o                         
   3   7   6       7524.35       7391.77       388.96 o                         
   5   7   6       3508.03       3326.34        83.69 o                         
 -12   8   6       2955.32       3030.34       140.34 o                         
 -10   8   6        829.94        864.34        47.79 o                         
  -8   8   6       1051.71       1202.81       155.60 o                         
  -6   8   6         32.46         57.33        13.66 o                         
  -4   8   6       1851.94       1865.52        56.78 o                         
  -2   8   6        287.56        331.98        18.35 o                         
   0   8   6        428.13        434.62        24.49 o                         
   2   8   6       1569.32       1593.73        96.64 o                         
   4   8   6        305.16        321.71        17.83 o                         
 -11   9   6       7149.88       6590.19       119.86 o                         
  -9   9   6       1647.42       1635.41        69.18 o                         
  -7   9   6       8400.90       8318.71       122.76 o                         
  -5   9   6        259.18        213.00        13.43 o                         
  -3   9   6      10949.98      11377.41       461.67 o                         
  -1   9   6          6.93         27.97        15.62 o                         
   1   9   6       8958.31       8719.90       351.29 o                         
   3   9   6         63.74         77.66        23.43 o                         
 -10  10   6       2824.41       2906.56        81.06 o                         
  -8  10   6         11.68         10.66        23.24 o                         
  -6  10   6       1578.14       1609.20        76.80 o                         
  -4  10   6        758.42        853.82        53.80 o                         
  -2  10   6        809.06        757.70        34.97 o                         
   0  10   6        619.90        793.66        99.33 o                         
   2  10   6          9.86         19.96        23.57 o                         
  -9  11   6       1008.42       1009.56        70.68 o                         
  -7  11   6       1165.18       1292.33        55.90 o                         
  -5  11   6       3643.01       3488.89       122.67 o                         
  -3  11   6          3.27         56.24        20.32 o                         
  -1  11   6       8222.09       8035.14       553.95 o                         
   1  11   6        764.10        866.36        88.90 o                         
  -8  12   6       4093.30       4004.01       185.98 o                         
  -6  12   6        522.62        647.34        34.51 o                         
  -4  12   6       4876.87       4962.74       147.63 o                         
  -2  12   6       1664.79       1591.51        62.40 o                         
   0  12   6       2264.09       2417.61        75.69 o                         
  -5  13   6       2390.90       2588.94        79.42 o                         
  -3  13   6        328.62        344.48        45.02 o                         
 -13   1   7       6251.93       5957.28       134.12 o                         
 -11   1   7        911.35        968.99        32.12 o                         
  -9   1   7       7999.67       7855.89        91.35 o                         
  -7   1   7        990.55        993.68        30.12 o                         
  -5   1   7        949.29       1056.62        29.11 o                         
  -3   1   7       1960.27       1939.24        38.61 o                         
  -1   1   7       2783.49       2754.93        73.63 o                         
   1   1   7        321.13        327.53        17.33 o                         
   3   1   7       2960.84       2820.30        53.37 o                         
 -12   2   7         47.81         84.15        14.50 o                         
 -10   2   7       1252.76       1182.04        48.95 o                         
  -8   2   7        341.75        299.52        24.55 o                         
  -6   2   7       5613.60       5872.38        95.28 o                         
  -4   2   7        817.92       1033.94       115.39 o                         
  -2   2   7       3318.35       3429.51        72.08 o                         
   0   2   7        281.78        252.05        13.52 o                         
   2   2   7       3655.13       3657.68       130.06 o                         
   4   2   7       2800.28       2731.37        75.17 o                         
 -13   3   7       1030.47        871.03        62.56 o                         
 -11   3   7       8112.11       7927.88       121.36 o                         
  -9   3   7       2985.15       2965.47       133.36 o                         
  -7   3   7      10729.93      10280.74       257.13 o                         
  -5   3   7       1557.16       1671.90       160.01 o                         
  -3   3   7      11150.08      10971.18       326.09 o                         
  -1   3   7       1223.55       1107.62        53.81 o                         
   1   3   7       1755.21       1634.47       104.95 o                         
   3   3   7        164.20        163.88        13.78 o                         
 -12   4   7        877.51        944.91        81.60 o                         
 -10   4   7       6636.10       6353.10       108.26 o                         
  -8   4   7        209.76        255.77        13.27 o                         
  -6   4   7       4583.48       4670.85       256.96 o                         
  -4   4   7       7466.45       7560.44       404.03 o                         
  -2   4   7         11.81         28.41        19.51 o                         
   0   4   7      16639.59      16514.56       915.15 o                         
   2   4   7       1392.98       1323.50        52.59 o                         
   4   4   7       7078.95       6528.16       117.03 o                         
 -13   5   7       1151.37       1336.37        77.84 o                         
 -11   5   7       1715.66       1710.36        62.35 o                         
  -9   5   7          5.61         20.80        19.71 o                         
  -7   5   7          8.12        235.43       139.80 o                         
  -5   5   7       3717.17       3401.24       189.41 o                         
  -3   5   7        517.21        519.86        44.16 o                         
  -1   5   7        943.14        859.30        50.16 o                         
   1   5   7        359.04        360.06        28.77 o                         
   3   5   7        130.43        241.41        27.40 o                         
 -12   6   7        215.15        226.76        41.62 o                         
 -10   6   7       1026.39       1183.57        55.74 o                         
  -8   6   7       1524.87       1528.59        72.29 o                         
  -6   6   7       1017.55        893.45        43.39 o                         
  -4   6   7      10554.97      10701.97       472.09 o                         
  -2   6   7         49.85         58.26        18.40 o                         
   0   6   7       9953.79      10101.26       537.22 o                         
   2   6   7        427.91        528.63        50.49 o                         
 -11   7   7       3662.27       3602.29        89.85 o                         
  -9   7   7       5625.74       5471.47       104.63 o                         
  -7   7   7      15188.77      15023.66       524.52 o                         
  -5   7   7      12550.24      12188.33       426.75 o                         
  -3   7   7      17100.57      17230.14       566.56 o                         
  -1   7   7       5020.20       4777.54       221.52 o                         
   1   7   7       1121.14        956.32        55.89 o                         
 -10   8   7       1359.73       1504.52        67.95 o                         
  -8   8   7       8074.89       8081.63       220.54 o                         
  -6   8   7       1543.48       1532.98       185.27 o                         
  -4   8   7        645.83        911.90        45.90 o                         
  -2   8   7      16757.96      16954.32       447.85 o                         
   0   8   7       1581.51       1566.75       143.84 o                         
   2   8   7      18472.05      18165.84       468.31 o                         
  -9   9   7        861.00        828.60        55.49 o                         
  -7   9   7         78.29        437.28       209.76 o                         
  -5   9   7       2292.01       2165.35        67.70 o                         
  -3   9   7          7.10         71.77        29.19 o                         
  -1   9   7       1080.14       1024.36        52.62 o                         
   1   9   7         78.82        170.70        54.39 o                         
  -8  10   7       2037.16       2075.13       151.26 o                         
  -6  10   7        355.19        520.57        78.26 o                         
  -4  10   7        134.51        235.88        21.10 o                         
  -2  10   7       7831.35       8107.89       173.52 o                         
  -5  11   7      19434.36      19677.44       212.10 o                         
  -3  11   7       2943.19       2946.16       128.21 o                         
 -12   0   8       1021.62        885.46        54.60 o                         
 -10   0   8       2147.39       2345.76        71.61 o                         
  -8   0   8       9781.71       9755.32       329.67 o                         
  -6   0   8        233.91        238.62        13.68 o                         
  -4   0   8      39675.43      39049.24       258.13 o                         
  -2   0   8       2966.83       2698.76        73.11 o                         
   0   0   8      37649.88      36415.77       263.00 o                         
 -11   1   8       4648.57       4302.77        68.40 o                         
  -9   1   8       2803.29       2993.73        56.21 o                         
  -7   1   8       5858.82       6193.60       145.89 o                         
  -5   1   8       1320.33       1383.67        35.84 o                         
  -3   1   8       1499.47       1338.56        36.61 o                         
  -1   1   8        935.04        882.27        38.75 o                         
   1   1   8       1039.88       1133.20        49.97 o                         
 -12   2   8          0.44         27.41        23.12 o                         
 -10   2   8       1807.16       1927.63       128.96 o                         
  -8   2   8        740.39        772.03        37.76 o                         
  -6   2   8       1778.37       1755.88       108.23 o                         
  -4   2   8        836.30        912.74        71.08 o                         
  -2   2   8       1859.74       1779.96        60.19 o                         
   0   2   8       2019.67       2055.55       128.68 o                         
 -11   3   8       6632.39       6186.34       116.97 o                         
  -9   3   8        602.02        576.02        30.61 o                         
  -7   3   8      11033.99      11097.25       411.99 o                         
  -5   3   8         38.69         51.51        20.25 o                         
  -3   3   8       4215.11       4402.03       266.88 o                         
  -1   3   8       2172.58       2149.02        68.53 o                         
   1   3   8         88.58        125.88        27.43 o                         
 -10   4   8       2286.85       2253.38        71.91 o                         
  -8   4   8         30.27         18.82        15.91 o                         
  -6   4   8      16143.42      15682.37       512.17 o                         
  -4   4   8       1265.95       1184.51        51.19 o                         
  -2   4   8      21587.01      21820.53      1193.20 o                         
   0   4   8       2173.04       2129.61       147.59 o                         
  -9   5   8      10583.24      10465.43       396.15 o                         
  -7   5   8       1208.16       1299.86        86.11 o                         
  -5   5   8       6054.23       5848.32       157.15 o                         
  -3   5   8       3279.64       3098.51       252.96 o                         
  -1   5   8       2219.13       2107.95        90.06 o                         
 -10   6   8       1184.46       1149.70        53.87 o                         
  -8   6   8       1306.55       1204.77        55.88 o                         
  -6   6   8        431.82        371.30        22.55 o                         
  -4   6   8        434.44        402.04        23.66 o                         
  -2   6   8         31.63        113.64        16.34 o                         
  -9   7   8       4788.75       4808.12       187.86 o                         
  -7   7   8        640.17        660.49        68.68 o                         
  -5   7   8      10293.16      10062.71       381.10 o                         
  -3   7   8       2718.11       2880.27        79.69 o                         
  -6   8   8       1712.08       1643.23        65.94 o                         
  -4   8   8       1680.56       1710.49        63.03 o                         
  -7   1   9       4775.84       4640.94        71.83 o                         
  -5   1   9        287.75        327.77        12.25 o                         
  -6   2   9       1724.08       1668.13       158.75 o                         
                                                                                
